# Supplementary material for: The RNA methyltransferase METTL8 installs m3C32 in mitochondrial tRNAsThr/Ser(UCN) to optimise tRNA structure and mitochondrial translation
Source: Nat Commun. 2022 Jan 11;13:209. doi: 10.1038/s41467-021-27905-1 (PMC8752778; doi:10.1038/s41467-021-27905-1)
Supplement: Supplementary file 3 — Source Data [file 41467_2021_27905_MOESM3_ESM.zip]

Archive with 8 entries (8 files):
- Source data Figure1.xlsx
- Source data Figure2.xlsx
- Source data Figure3.xlsx
- Source data Figure4.xlsx
- Source data Figure5.xlsx
- Source data Figure6.xlsx
- Source data Figure7.xlsx
- Source data supplementary Figures.xlsx
