# Supplementary material for: The RNA methyltransferase METTL8 installs m3C32 in mitochondrial tRNAsThr/Ser(UCN) to optimise tRNA structure and mitochondrial translation
Source: Nat Commun. 2022 Jan 11;13:209. doi: 10.1038/s41467-021-27905-1 (PMC8752778; doi:10.1038/s41467-021-27905-1)
Supplement: Supplementary file 3 — Source Data [file 41467_2021_27905_MOESM3_ESM.zip › Source data Figure1.xlsx]

## Sheet: Fig 1a
Sequence used as reference:
>tr|B3KW44|B3KW44_HUMAN Methyltransferase-like protein OS=Homo sapiens OX=9606 GN=METTL8 PE=1 SV=1
MNMIWRNSISCLRLGKVPHRYQSGYHPVAPLGSRILTDPAKVFEHNMWDHMQWSKEEEAA
ARKKVKENSAVRVLLEEQVKYEREASKYWDTFYKIHKNKFFKDRNWLLREFPEILPVDQK
PEEKARESSWDHVKTSATNRFSRMHCPTVPDEKNHYEKSSGSSEGQSKTESDFSNLDSEK
HKKGPMETGLFPGSNATFRILEVGCGAGNSVFPILNTLENSPESFLYCCDFASGAVELVK
SHSSYRATQCFAFVHDVCDDGLPYPFPDGILDVILLVFVLSSIHPDRMQGVVNRLSKLLK
PGGMLLFRDYGRYDKTQLRFKKGHCLSENFYVRGDGTRAYFFTKGEVHSMFCKASLDEKQ
NLVDRRLQVNRKKQVKMHRVWIQGKFQKPLHQTQNSSNMVSTLLSQD
Scale: 0.25 mm per amino acid
	From (in amino acids)	From (in mm)	To (in amino acids)	To (in mm)	Length in mm
MTS	0	0	20	5	5
METTL8 full length	0	0	407	101.75	101.75
MTase domain	200	50	303	75.75	25.75
D230A	230	57.5	230	57.5	0.25
D309A	309	77.25	309	77.25	0.25

## Sheet: Fig 1b
#1
#2
#3

## Sheet: Fig 1d
		#1							#2								#3
