# Supplementary material for: The RNA methyltransferase METTL8 installs m3C32 in mitochondrial tRNAsThr/Ser(UCN) to optimise tRNA structure and mitochondrial translation
Source: Nat Commun. 2022 Jan 11;13:209. doi: 10.1038/s41467-021-27905-1 (PMC8752778; doi:10.1038/s41467-021-27905-1)
Supplement: Supplementary file 3 — Source Data [file 41467_2021_27905_MOESM3_ESM.zip › Source data Figure2.xlsx]

## Sheet: Fig 2b
His6-2xFLAG				METTL8-His6-2xFLAG
Type of RNA	Hits	Percentage		Type of RNA	Hits	Percentage
mitoRNA	15639	5.51874		mitoRNA	930049	71.0543
mRNA	62465	22.0428		mRNA	160466	12.2593
pseudogenes	5525	1.94968		pseudogenes	113172	8.64616
tRNA	39785	14.0395		tRNA	46547	3.55612
lncRNA	57151	20.1676		lncRNA	37850	2.89168
others	102815	36.2817		others	20844	1.59245
Type of mitoRNA	Hits	Percentage		Type of mitoRNA	Hits	Percentage
mt-tRNA	9764	62.4337		mt-tRNA	708578	76.1872
mt-rRNA	4750	30.3728		mt-rRNA	148642	15.9822
mt-mRNA	1125	7.19355		mt-mRNA	72829	7.83066

## Sheet: Fig 2c
mt-tRNA	His6-2xFLAG (raw)	His6-2xFLAG (normalised)	METTL8-His6-2xFLAG (raw)	METTL8-His6-2xFLAG (normalised)	Linear fold change
mt-tRNAThr	13	22.0652	4316	10227.6	463.516
mt-tRNASer(UCN)	4	6.7893	1117	2646.94	389.87
mt-tRNAIle	55	93.3528	11983	28396	304.179
mt-tRNAAla	27	45.8278	5135	12168.3	265.523
mt-tRNAHis	121	205.376	20921	49576.2	241.392
mt-tRNALys	177	300.426	26900	63744.6	212.18
mt-tRNALeu(CUN)	257	436.212	28972	68654.6	157.388
mt-tRNAPro	541	918.253	58464	138541	150.875
mt-tRNAAsp	193	327.584	19469	46135.4	140.836
mt-tRNAVal	1042	1768.61	100383	237876	134.499
mt-tRNAGly	228	386.99	21160	50142.6	129.571
mt-tRNALeu(UUR)	148	251.204	13527	32054.8	127.604
mt-tRNAAsn	292	495.619	26510	62820.4	126.751
mt-tRNAArg	212	359.833	15757	37339.2	103.768
mt-tRNAMet	965	1637.92	62958	149191	91.0856
mt-tRNAGlu	1198	2033.39	77252	183063	90.0283
mt-tRNATyr	163	276.664	9798	23218.2	83.922
mt-tRNAGln	64	108.629	3811	9030.88	83.1352
mt-tRNATrp	70	118.813	4102	9720.46	81.8133
mt-tRNACys	541	918.253	31100	73697.3	80.2582
mt-tRNASer(AGY)	1859	3155.33	98142	232566	73.7058
mt-tRNAPhe	1594	2705.54	66801	158297	58.5088

## Sheet: Fig 2d
Western blots
Northern blots
U6 snRNA
mt-tRNA-Ser(UCN)
mt-tRNA-Thr
mt-tRNA-Ile

## Sheet: Fig 2e
	mt-tRNAThr
	METTL8-His6-2xFLAG							His6-2xFLAG
	Base number	Genomic position	Raw	CPM (plotted values)	Substitutions	Substitutions (normalised)		Base number	Genomic position	Raw	CPM (plotted values)	Substitutions	Substitutions (normalised)
	1	15888	1146	2715.66	4	9.47875		1	15888	1	0.169732	0	0
	2	15889	1157	2741.73	7	16.5878		2	15889	1	0.169732	0	0
	3	15890	1162	2753.58	1	2.36969		3	15890	1	0.169732	0	0
	4	15891	1169	2770.16	5	11.8484		4	15891	1	0.169732	0	0
	5	15892	1175	2784.38	2	4.73937		5	15892	1	0.169732	0	0
	6	15893	1184	2805.71	13	30.8059		6	15893	1	0.169732	0	0
	7	15894	1188	2815.19	2	4.73937		7	15894	1	0.169732	0	0
	8	15895	1196	2834.15	181	428.913		8	15895	1	0.169732	0	0
	9	15896	1211	2869.69	4	9.47875		9	15896	1	0.169732	0	0
	10	15897	1220	2891.02	7	16.5878		10	15897	1	0.169732	0	0
	11	15898	1243	2945.52	4	9.47875		11	15898	1	0.169732	0	0
	12	15899	1273	3016.61	9	21.3272		12	15899	1	0.169732	0	0
	13	15900	1353	3206.19	4	9.47875		13	15900	1	0.169732	0	0
	14	15901	1423	3372.06	4	9.47875		14	15901	1	0.169732	0	0
	15	15902	1471	3485.81	8	18.9575		15	15902	1	0.169732	0	0
	16	15903	1919	4547.43	17	40.2847		16	15903	1	0.169732	0	0
	17	15904	2775	6575.88	31	73.4603		17	15904	6	1.01839	0	0
	18	15905	3529	8362.63	11	26.0666		18	15905	10	1.69732	0	0
	19	15906	3636	8616.18	6	14.2181		19	15906	12	2.03679	0	0
	20	15907	3666	8687.27	4	9.47875		20	15907	12	2.03679	0	0
	21	15908	3803	9011.92	6	14.2181		21	15908	13	2.20652	0	0
	22	15909	3821	9054.57	9	21.3272		22	15909	13	2.20652	0	0
	23	15910	3863	9154.1	10	23.6969		23	15910	13	2.20652	0	0
	24	15911	3856	9137.51	16	37.915		24	15911	13	2.20652	0	0
	25	15912	3839	9097.23	9	21.3272		25	15912	13	2.20652	0	0
	26	15913	3821	9054.57	10	23.6969		26	15913	13	2.20652	0	0
	27	15914	3769	8931.35	28	66.3512		27	15914	13	2.20652	0	0
	28	15915	3510	8317.6	145	343.605		28	15915	13	2.20652	12	2.03679
	29	15916	3268	7744.14	2812	6663.56		29	15916	13	2.20652	12	2.03679
	30	15917	3593	8514.29	32	75.83		30	15917	13	2.20652	12	2.03679
	31	15918	3679	8718.08	17	40.2847		31	15918	13	2.20652	0	0
	32	15919	3790	8981.11	6	14.2181		32	15919	13	2.20652	0	0
	33	15920	3804	9014.29	11	26.0666		33	15920	13	2.20652	0	0
	34	15921	3813	9035.62	8	18.9575		34	15921	13	2.20652	0	0
	35	15922	3849	9120.93	17	40.2847		35	15922	13	2.20652	0	0
	36	15923	3862	9151.73	7	16.5878		36	15923	13	2.20652	0	0
	37	15924	3872	9175.43	11	26.0666		37	15924	13	2.20652	0	0
	38	15925	3872	9175.43	4	9.47875		38	15925	13	2.20652	0	0
	39	15926	3826	9066.42	5	11.8484		39	15926	13	2.20652	0	0
	40	15927	3824	9061.68	8	18.9575		40	15927	13	2.20652	0	0
	41	15928	3165	7500.06	15	35.5453		41	15928	13	2.20652	0	0
	42	15929	3156	7478.73	6	14.2181		42	15929	12	2.03679	0	0
	43	15930	3145	7452.67	12	28.4362		43	15930	12	2.03679	0	0
	44	15931	3139	7438.45	14	33.1756		44	15931	12	2.03679	0	0
	45	15932	3144	7450.3	3	7.10906		45	15932	11	1.86706	0	0
	46	15933	3141	7443.19	11	26.0666		46	15933	11	1.86706	0	0
	47	15934	3133	7424.23	12	28.4362		47	15934	11	1.86706	0	0
	48	15935	3123	7400.53	3	7.10906		48	15935	11	1.86706	0	0
	49	15936	3121	7395.79	12	28.4362		49	15936	11	1.86706	0	0
	50	15937	3116	7383.94	9	21.3272		50	15937	11	1.86706	0	0
	51	15938	3093	7329.44	10	23.6969		51	15938	11	1.86706	0	0
	52	15939	3066	7265.46	25	59.2422		52	15939	11	1.86706	0	0
	53	15940	3052	7232.28	15	35.5453		53	15940	11	1.86706	0	0
	54	15941	3036	7194.37	7	16.5878		54	15941	11	1.86706	0	0
	55	15942	3014	7142.24	9	21.3272		55	15942	11	1.86706	0	0
	56	15943	2931	6945.55	9	21.3272		56	15943	11	1.86706	0	0
	57	15944	2871	6803.37	1	2.36969		57	15944	11	1.86706	0	0
	58	15945	2812	6663.56	6	14.2181		58	15945	11	1.86706	0	0
	59	15946	1620	3838.89	6	14.2181		59	15946	11	1.86706	0	0
	60	15947	685	1623.24	1	2.36969		60	15947	7	1.18813	0	0
	61	15948	675	1599.54	1	2.36969		61	15948	7	1.18813	0	0
	62	15949	656	1554.51	2	4.73937		62	15949	7	1.18813	0	0
	63	15950	438	1037.92	2	4.73937		63	15950	1	0.169732	0	0
	64	15951	419	992.899	1	2.36969		64	15951	0	0	0	0
	65	15952	0	0	1	2.36969		65	15952	0	0	0	0
	mt-tRNASer(UCN)
	METTL8-His6-2xFLAG							His6-2xFLAG
	Base number	Genomic position	Raw	CPM (plotted values)	Substitutions	Substitutions (normalised)		Base number	Genomic position	Raw	CPM (plotted values)	Substitutions	Substitutions (normalised)
	1	7514	0	0	0	0		1	7514	0	0	0	0
	2	7513	707	1675.37	8	18.9575		2	7513	0	0	0	0
	3	7512	707	1675.37	8	18.9575		3	7512	0	0	0	0
	4	7511	716	1696.7	8	18.9575		4	7511	0	0	0	0
	5	7510	719	1703.8	2	4.73937		5	7510	0	0	0	0
	6	7509	730	1729.87	2	4.73937		6	7509	0	0	0	0
	7	7508	738	1748.83	2	4.73937		7	7508	0	0	0	0
	8	7507	751	1779.63	1	2.36969		8	7507	0	0	0	0
	9	7506	758	1796.22	7	16.5878		9	7506	0	0	0	0
	10	7505	764	1810.44	35	82.939		10	7505	0	0	0	0
	11	7504	778	1843.62	1	2.36969		11	7504	0	0	0	0
	12	7503	792	1876.79	2	4.73937		12	7503	0	0	0	0
	13	7502	798	1891.01	1	2.36969		13	7502	0	0	0	0
	14	7501	800	1895.75	1	2.36969		14	7501	0	0	0	0
	15	7500	801	1898.12	2	4.73937		15	7500	0	0	0	0
	16	7499	801	1898.12	1	2.36969		16	7499	0	0	0	0
	17	7498	801	1898.12	1	2.36969		17	7498	1	0.169732	0	0
	18	7497	835	1978.69	3	7.10906		18	7497	1	0.169732	0	0
	19	7496	848	2009.49	3	7.10906		19	7496	1	0.169732	0	0
	20	7495	858	2033.19	5	11.8484		20	7495	1	0.169732	0	0
	21	7494	866	2052.15	2	4.73937		21	7494	1	0.169732	0	0
	22	7493	870	2061.63	6	14.2181		22	7493	1	0.169732	0	0
	23	7492	861	2040.3	4	9.47875		23	7492	1	0.169732	0	0
	24	7491	854	2023.71	15	35.5453		24	7491	1	0.169732	0	0
	25	7490	837	1983.43	1	2.36969		25	7490	1	0.169732	0	0
	26	7489	818	1938.4	14	33.1756		26	7489	1	0.169732	0	0
	27	7488	792	1876.79	14	33.1756		27	7488	1	0.169732	0	0
	28	7487	690	1635.08	13	30.8059		28	7487	1	0.169732	0	0
	29	7486	636	1507.12	22	52.1331		29	7486	1	0.169732	0	0
	30	7485	567	1343.61	444	1052.14		30	7485	1	0.169732	0	0
	31	7484	627	1485.79	18	42.6544		31	7484	1	0.169732	0	0
	32	7483	652	1545.04	11	26.0666		32	7483	3	0.509197	0	0
	33	7482	676	1601.91	12	28.4362		33	7482	3	0.509197	0	0
	34	7481	690	1635.08	2	4.73937		34	7481	3	0.509197	0	0
	35	7480	690	1635.08	6	14.2181		35	7480	4	0.67893	0	0
	36	7479	704	1668.26	2	4.73937		36	7479	4	0.67893	0	0
	37	7478	704	1668.26	3	7.10906		37	7478	4	0.67893	0	0
	38	7477	705	1670.63	3	7.10906		38	7477	4	0.67893	0	0
	39	7476	690	1635.08	2	4.73937		39	7476	4	0.67893	0	0
	40	7475	700	1658.78	2	4.73937		40	7475	4	0.67893	0	0
	41	7474	702	1663.52	3	7.10906		41	7474	4	0.67893	0	0
	42	7473	712	1687.22	1	2.36969		42	7473	4	0.67893	0	0
	43	7472	725	1718.02	2	4.73937		43	7472	4	0.67893	0	0
	44	7471	709	1680.11	3	7.10906		44	7471	4	0.67893	0	0
	45	7470	388	919.439	1	2.36969		45	7470	4	0.67893	0	0
	46	7469	376	891.002	1	2.36969		46	7469	4	0.67893	0	0
	47	7468	375	888.633	0	0		47	7468	4	0.67893	0	0
	48	7467	371	879.154	1	2.36969		48	7467	4	0.67893	0	0
	49	7466	358	848.348	1	2.36969		49	7466	4	0.67893	0	0
	50	7465	342	810.433	1	2.36969		50	7465	4	0.67893	4	0.67893
	51	7464	337	798.585	2	4.73937		51	7464	4	0.67893	4	0.67893
	52	7463	316	748.821	4	9.47875		52	7463	4	0.67893	4	0.67893
	53	7462	313	741.712	1	2.36969		53	7462	4	0.67893	0	0
	54	7461	301	713.276	4	9.47875		54	7461	4	0.67893	0	0
	55	7460	286	677.73	1	2.36969		55	7460	4	0.67893	0	0
	56	7459	282	668.252	6	14.2181		56	7459	4	0.67893	0	0
	57	7458	279	661.143	3	7.10906		57	7458	4	0.67893	0	0
	58	7457	276	654.034	0	0		58	7457	4	0.67893	0	0
	59	7456	276	654.034	2	4.73937		59	7456	4	0.67893	0	0
	60	7455	274	649.294	2	4.73937		60	7455	3	0.509197	0	0
	61	7454	242	573.464	2	4.73937		61	7454	3	0.509197	0	0
	62	7453	229	542.658	0	0		62	7453	2	0.339465	0	0
	63	7452	214	507.113	5	11.8484		63	7452	2	0.339465	0	0
	64	7451	204	483.416	5	11.8484		64	7451	2	0.339465	0	0
	65	7450	188	445.501	5	11.8484		65	7450	2	0.339465	0	0
	66	7449	157	372.041	2	4.73937		66	7449	2	0.339465	0	0
	67	7448	145	343.605	5	11.8484		67	7448	1	0.169732	0	0
	68	7447	131	310.429	7	16.5878		68	7447	1	0.169732	1	0.169732
	69	7446	129	305.69	4	9.47875		69	7446	1	0.169732	1	0.169732

## Sheet: Fig 2f
METTL8 (μM)	unstructured RNA 1				METTL8 (μM)	unstructured RNA 2				METTL8 (μM)	DNA oligonucleotide
	#1	#2	#3			#1	#2	#3			#1	#2	#3
0	0.0705	0.0673	0.0721		0	0.053	0.0516	0.0541		0	0.05563	0.058	0.0568
0.002	0.0718	0.0722	0.0727		0.002	0.0542	0.0549	0.0692		0.002	0.0555	0.0529	0.0555
0.004	0.072	0.0715	0.0725		0.004	0.055	0.0546	0.0557		0.004	0.0565	0.0557	0.0542
0.008	0.0747	0.0736	0.0741		0.008	0.0602	0.0552	0.0561		0.008	0.0562	0.055	0.0554
0.01	0.0756	0.0761	0.0792		0.01	0.0597	0.0603	0.062		0.01	0.0569	0.0578	0.0547
0.02	0.0843	0.0843	0.0859		0.02	0.0648	0.0742	0.0691		0.02	0.0582	0.055	0.0559
0.04	0.1015	0.1005	0.0954		0.04	0.07253	0.0746	0.0788		0.04	0.0581	0.0557	0.0558
0.08	0.1199	0.1193	0.1206		0.08	0.0979	0.0987	0.0941		0.08	0.0598	0.0529	0.0559
0.1	0.1385	0.139	0.1333		0.1	0.1105	0.1098	0.1092		0.1	0.0591	0.0561	0.056
0.2	0.1702	0.1674	0.1637		0.2	0.1417	0.146	0.1394		0.2	0.0605	0.0589	0.0579
0.4	0.1862	0.2023	0.2062		0.4	0.1743	0.172	0.1742		0.4	0.0622	0.0613	0.0597
0.8	0.2151	0.2119	0.2247		0.8	0.2025	0.2007	0.1936		0.8	0.0635	0.0664	0.067
1	0.2331	0.2284	0.2272		1	0.201	0.2101	0.2064		1	0.0701	0.0697	0.0667
1.5	0.2378	0.2358	0.2262		1.5	0.2232	0.2191	0.2189		1.5	0.0735	0.0722	0.0731
2	0.2421	0.2416	0.2283		2	0.2162	0.2219	0.2287		2	0.078	0.0756	0.0767
		Value	Sd				Value	Sd				Value	Sd
	Kd	0.16938	0.00885			Kd	0.22987	0.0114			Kd	4.4231	1.93905
	Ar	0.06808	0.00118			Ar	0.05318	0.00104			Ar	0.05571	3.02872E-4
	(Apr - Ar)/[RNA]tot	0.18502	0.00215			(Apr - Ar)/[RNA]tot	0.19013	0.00223			(Apr - Ar)/[RNA]tot	0.06811	0.02178
	mt-tRNASer(UCN) ASL					mt-tRNAMet ASL
METTL8 (μM)	#1	#2	#3		METTL8 (μM)	#1	#2	#3
0	0.0982	0.0932	0.092		0	0.0732	0.0777	0.0771
0.002	0.0983	0.0968	0.096		0.002	0.0757	0.0763	0.078
0.004	0.1033	0.0957	0.0955		0.004	0.073	0.0768	0.0755
0.008	0.1017	0.0979	0.0995		0.008	0.0782	0.0768	0.0805
0.01	0.0942	0.0983	0.0978		0.01	0.0809	0.0783	0.0837
0.02	0.1044	0.1014	0.1041		0.02	0.0957	0.0822	0.0866
0.04	0.11	0.1169	0.1143		0.04	0.11705	0.1068	0.1103
0.08	0.1259	0.1305	0.1334		0.08	0.1349	0.1246	0.1314
0.1	0.1431	0.1427	0.139		0.1	0.1418	0.1303	0.1345
0.2	0.1677	0.1557	0.1621		0.2	0.167	0.1499	0.1569
0.4	0.1921	0.19	0.1886		0.4	0.1775	0.1872	0.1761
0.8	0.2047	0.2179	0.203		0.8	0.1994	0.2135	0.2041
1	0.2199	0.227	0.2201		1	0.2073	0.2274	0.2118
1.5	0.2341	0.2352	0.2301		1.5	0.2228	0.2414	0.2229
2	0.2239	0.2462	0.2405		2	0.2293	0.2528	0.2298
		Value	Sd				Value	Sd
	Kd	0.26356	0.01866			Kd	0.18828	0.01909
	Ar	0.09455	0.00119			Ar	0.07535	0.00203
	(Apr - Ar)/[RNA]tot	0.16038	0.00278			(Apr - Ar)/[RNA]tot	0.16933	0.00389
