# Supplementary material for: The RNA methyltransferase METTL8 installs m3C32 in mitochondrial tRNAsThr/Ser(UCN) to optimise tRNA structure and mitochondrial translation
Source: Nat Commun. 2022 Jan 11;13:209. doi: 10.1038/s41467-021-27905-1 (PMC8752778; doi:10.1038/s41467-021-27905-1)
Supplement: Supplementary file 3 — Source Data [file 41467_2021_27905_MOESM3_ESM.zip › Source data Figure3.xlsx]

## Sheet: Fig 3a
Schematic
Sequence reference: transcript METTL8-217 ENST00000612742.5 (Ensembl database)
	Length	Length used in the schematic
Exon 1 (contains 5' UTR)	129	129
Intron 1-2	42476	4247.6
Exon 2	155	155
Intron 2-3	31529	3152.9
Exon 3	92	92
Intron 3-4	20867	2086.7
Exon 4	371	371
Intron 4-5	1681	168.1
Exon 5	50	50
Intron 5-6	5585	558.5
Exon 6	64	64
Intron 6-7	1105	110.5
Exon 7	140	140
Intron 7-8	4410	441
Exon 8	107	107
Intron 8-9	135	13.5
Exon 9	66	66
Intron 9-10	1478	147.8
Exon 10 (coding region)	191	191
Exon 10 (3' UTR)	6767	676.7
Sequence alignment between sequence reference (Ref) and KO cell lines
Sequence reference: NC_000002.12[171391795..171392312]

## Sheet: Fig 3b
	#1											#4
	#2				#3

## Sheet: Fig 3f
mt-tRNAThr
#1	WT	WT + METTL8	KO1	KO1 + METTL8	KO1 + METTL8 D230A	KO1 + METTL8 D309A	KO2	KO2 + METTL8	KO2 + METTL8 D230A	KO2 + METTL8 D309A
	10800000	11900000	1990000	5260000	2220000	5060000	2120000	4980000	1800000	3450000	2 nt extension
	307000	89200	1910000	26700	1890000	1100000	2350000	104000	1990000	1250000	42/43 nt extension
	126000	75500	327000	37000	364000	254000	399000	51000	380000	242000	52 nt extension
#2	WT	WT + METTL8	KO1	KO1 + METTL8	KO1 + METTL8 D230A	KO1 + METTL8 D309A	KO2	KO2 + METTL8	KO2 + METTL8 D230A	KO2 + METTL8 D309A
	7040000	7910000	1250000	8040000	983000	7380000	961000	6410000	974000	7330000	2 nt extension
	200000	29600	2630000	11500	4580000	882000	3370000	38200	3200000	675000	42/43 nt extension
	167000	30900	399000	5990	669000	139000	667000	390	463000	142000	52 nt extension
#3	WT	WT + METTL8	KO1	KO1 + METTL8	KO1 + METTL8 D230A	KO1 + METTL8 D309A	KO2	KO2 + METTL8	KO2 + METTL8 D230A	KO2 + METTL8 D309A
	7810000	7320000	1370000	3830000	740000	6300000	757000	5190000	753000	4490000	2 nt extension
	155000	16700	3330000	3920	2630000	1010000	2170000	844	1620000	398000	42/43 nt extension
	133000	13200	415000	14100	588000	268000	308000	5030	300000	119000	52 nt extension
Sum of extensions												Average	Factor to normalise by mean
#1	11233000	12064700	4227000	5323700	4474000	6414000	4869000	5135000	4170000	4942000		6285240	1.05927
#2	7407000	7970500	4279000	8057490	6232000	8401000	4998000	6448590	4637000	8147000		6657758	1
#3	8098000	7349900	5115000	3848020	3958000	7578000	3235000	5195874	2673000	5007000		5.20578e+06	1.27892
Normalised extension values
#1	WT	WT + METTL8	KO1	KO1 + METTL8	KO1 + METTL8 D230A	KO1 + METTL8 D309A	KO2	KO2 + METTL8	KO2 + METTL8 D230A	KO2 + METTL8 D309A
	1.14401e+07	1.26053e+07	2.10794e+06	5.57175e+06	2.35158e+06	5.3599e+06	2.24565e+06	5.27516e+06	1.90668e+06	3.65448e+06	2 nt extension
	325195	94486.8	2.0232e+06	28282.5	2.00202e+06	1.1652e+06	2.48928e+06	110164	2.10794e+06	1.32409e+06	42/43 nt extension
	133468	79974.8	346381	39192.9	385574	269054	422648	54022.7	402522	256343	52 nt extension
#2	WT	WT + METTL8	KO1	KO1 + METTL8	KO1 + METTL8 D230A	KO1 + METTL8 D309A	KO2	KO2 + METTL8	KO2 + METTL8 D230A	KO2 + METTL8 D309A
	7040000	7910000	1250000	8040000	983000	7380000	961000	6410000	974000	7330000	2 nt extension
	200000	29600	2630000	11500	4580000	882000	3370000	38200	3200000	675000	42/43 nt extension
	167000	30900	399000	5990	669000	139000	667000	390	463000	142000	52 nt extension
#3	WT	WT + METTL8	KO1	KO1 + METTL8	KO1 + METTL8 D230A	KO1 + METTL8 D309A	KO2	KO2 + METTL8	KO2 + METTL8 D230A	KO2 + METTL8 D309A
	9.98834e+06	9.36167e+06	1.75212e+06	4.89825e+06	946398	8.05717e+06	968140	6.63758e+06	963024	5.74234e+06	2 nt extension
	198232	21357.9	4.25879e+06	5013.35	3.36355e+06	1.29171e+06	2.77525e+06	1079.41	2.07184e+06	509009	42/43 nt extension
	170096	16881.7	530750	18032.7	752003	342750	393906	6432.95	383675	152191	52 nt extension
Readthrough over total extension
#1	WT	WT + METTL8	KO1	KO1 + METTL8	KO1 + METTL8 D230A	KO1 + METTL8 D309A	KO2	KO2 + METTL8	KO2 + METTL8 D230A	KO2 + METTL8 D309A
	0.0385471	0.0136514	0.529217	0.0119654	0.5038	0.211101	0.564592	0.030185	0.568345	0.301902
#2	WT	WT + METTL8	KO1	KO1 + METTL8	KO1 + METTL8 D230A	KO1 + METTL8 D309A	KO2	KO2 + METTL8	KO2 + METTL8 D230A	KO2 + METTL8 D309A
	0.0495477	0.00759049	0.707876	0.00217065	0.842266	0.121533	0.807723	0.00598425	0.78995	0.100282
#3	WT	WT + METTL8	KO1	KO1 + METTL8	KO1 + METTL8 D230A	KO1 + METTL8 D309A	KO2	KO2 + METTL8	KO2 + METTL8 D230A	KO2 + METTL8 D309A
	0.0355643	0.00406808	0.73216	0.00468293	0.813037	0.168646	0.765997	0.00113051	0.718294	0.103255
As percentage (plotted values)
	WT	WT + METTL8	KO1	KO1 + METTL8	KO1 + METTL8 D230A	KO1 + METTL8 D309A	KO2	KO2 + METTL8	KO2 + METTL8 D230A	KO2 + METTL8 D309A
#1	3.85471	1.36514	52.9217	1.19654	50.38	21.1101	56.4592	3.0185	56.8345	30.1902
#2	4.95477	0.759049	70.7876	0.217065	84.2266	12.1533	80.7723	0.598425	78.995	10.0282
#3	3.55643	0.406808	73.216	0.468293	81.3037	16.8646	76.5997	0.113051	71.8294	10.3255
mt-tRNASer(UCN)
#1	WT	WT + METTL8	KO1	KO1 + METTL8	KO1 + METTL8 D230A	KO1 + METTL8 D309A	KO2	KO2 + METTL8	KO2 + METTL8 D230A	KO2 + METTL8 D309A
	6530000	3760000	1410000	1500000	1160000	2220000	1300000	4500000	1400000	1200000	2 nt extension
	144000	48100	2550000	1080	1910000	1340000	2630000	2940	2710000	1620000	53 nt extension
#2	WT	WT + METTL8	KO1	KO1 + METTL8	KO1 + METTL8 D230A	KO1 + METTL8 D309A	KO2	KO2 + METTL8	KO2 + METTL8 D230A	KO2 + METTL8 D309A
	12200000	15700000	4010000	5900000	6070000	5970000	5640000	7110000	6410000	6280000	2 nt extension
	363000	87800	6360000	97600	9580000	6230000	11800000	146000	8500000	6180000	53 nt extension
#3	WT	WT + METTL8	KO1	KO1 + METTL8	KO1 + METTL8 D230A	KO1 + METTL8 D309A	KO2	KO2 + METTL8	KO2 + METTL8 D230A	KO2 + METTL8 D309A
	8730000	9010000	7150000	9200000	4570000	6740000	4880000	4660000	4250000	5750000	2 nt extension
	242000	42800	5590000	111000	4250000	2870000	4560000	57300	4270000	2960000	53 nt extension
Sum of extensions												Average	Factor to normalise by mean
#1	6674000	3808100	3960000	1501080	3070000	3560000	3930000	4502940	4110000	2820000		3793612	3.28538
#2	12563000	15787800	10370000	5997600	15650000	12200000	17440000	7256000	14910000	12460000		12463440	1
#3	8972000	9052800	12740000	9311000	8820000	9610000	9440000	4717300	8520000	8710000		8989310	1.38647
Normalised extension values
#1	WT	WT + METTL8	KO1	KO1 + METTL8	KO1 + METTL8 D230A	KO1 + METTL8 D309A	KO2	KO2 + METTL8	KO2 + METTL8 D230A	KO2 + METTL8 D309A
	2.14535e+07	1.2353e+07	4.63238e+06	4.92806e+06	3.81104e+06	7.29353e+06	4.27099e+06	1.47842e+07	4.59953e+06	3.94245e+06	2 nt extension
	473094	158027	8.37771e+06	3548.21	6.27507e+06	4.4024e+06	8.64054e+06	9659	8.90337e+06	5.32231e+06	53 nt extension
#2	WT	WT + METTL8	KO1	KO1 + METTL8	KO1 + METTL8 D230A	KO1 + METTL8 D309A	KO2	KO2 + METTL8	KO2 + METTL8 D230A	KO2 + METTL8 D309A
	12200000	15700000	4010000	5900000	6070000	5970000	5640000	7110000	6410000	6280000	2 nt extension
	363000	87800	6360000	97600	9580000	6230000	11800000	146000	8500000	6180000	53 nt extension
#3	WT	WT + METTL8	KO1	KO1 + METTL8	KO1 + METTL8 D230A	KO1 + METTL8 D309A	KO2	KO2 + METTL8	KO2 + METTL8 D230A	KO2 + METTL8 D309A
	1.21039e+07	1.24921e+07	9.91329e+06	1.27556e+07	6.33618e+06	9.34483e+06	6.76599e+06	6.46097e+06	5.89251e+06	7.97222e+06	2 nt extension
	335527	59341.1	7.75039e+06	153899	5.89251e+06	3.97918e+06	6.32232e+06	79444.9	5.92024e+06	4.10396e+06	53 nt extension
Readthrough over total extension
#1	WT	WT + METTL8	KO1	KO1 + METTL8	KO1 + METTL8 D230A	KO1 + METTL8 D309A	KO2	KO2 + METTL8	KO2 + METTL8 D230A	KO2 + METTL8 D309A
	0.0215763	0.012631	0.643939	0.000719482	0.62215	0.376404	0.669211	0.000652907	0.659367	0.574468
#2	WT	WT + METTL8	KO1	KO1 + METTL8	KO1 + METTL8 D230A	KO1 + METTL8 D309A	KO2	KO2 + METTL8	KO2 + METTL8 D230A	KO2 + METTL8 D309A
	0.0288944	0.00556126	0.613308	0.0162732	0.612141	0.510656	0.676606	0.0201213	0.570087	0.495987
#3	WT	WT + METTL8	KO1	KO1 + METTL8	KO1 + METTL8 D230A	KO1 + METTL8 D309A	KO2	KO2 + METTL8	KO2 + METTL8 D230A	KO2 + METTL8 D309A
	0.0269728	0.00472782	0.438776	0.0119214	0.481859	0.298647	0.483051	0.0121468	0.501174	0.339839
As percentage (ploted values)
	WT	WT + METTL8	KO1	KO1 + METTL8	KO1 + METTL8 D230A	KO1 + METTL8 D309A	KO2	KO2 + METTL8	KO2 + METTL8 D230A	KO2 + METTL8 D309A
#1	2.15763	1.2631	64.3939	0.0719482	62.215	37.6404	66.9211	0.0652907	65.9367	57.4468
#2	2.88944	0.556126	61.3308	1.62732	61.2141	51.0656	67.6606	2.01213	57.0087	49.5987
#3	2.69728	0.472782	43.8776	1.19214	48.1859	29.8647	48.3051	1.21468	50.1174	33.9839
Statistical analyses
mt-tRNAThr
ANOVA summary
F				35.18		Brown-Forsythe test
P value				< 0,0001		F (DFn, DFd)	0,6891 (9, 20)
P value summary				****		P value	0.7106
Are differences among means statistically significant? (P < 0.05)				Yes		P value summary	ns
R square				0.9406		Significantly different standard deviations? (P < 0.05)	No
Tukey's multiple comparisons test		Mean Diff,	95% CI of diff,	Significant?	Summary	Adjusted P Value
WT vs. WT + METTL8		3.278	-24,58 to 31,14	No	ns	> 0,9999
WT vs. KO1		-61.52	-89,38 to -33,66	Yes	****	< 0,0001
WT vs. KO2		-67.16	-95,02 to -39,29	Yes	****	< 0,0001
KO1 vs. KO1 + METTL8		65.01	37,15 to 92,88	Yes	****	< 0,0001
KO1 vs. KO1 + METTL8 D203A		-6.328	-34,19 to 21,53	No	ns	0.9977
KO1 vs. KO1 + METTL8 D309A		48.93	21,07 to 76,79	Yes	***	0.0002
KO2 vs. KO2 + METTL8		70.03	42,17 to 97,89	Yes	****	< 0,0001
KO2 vs. KO2 + METTL8 D203A		2.057	-25,80 to 29,92	No	ns	> 0,9999
KO2 vs. KO2 + METTL8 D309A		54.43	26,57 to 82,29	Yes	****	0.0002
mt-tRNASer(UCN)
ANOVA summary
F				36.04		Brown-Forsythe test
P value				< 0,0001		F (DFn, DFd)	0,8039 (9, 20)
P value summary				****		P value	0.6178
Are differences among means statistically significant? (P < 0.05)				Yes		P value summary	ns
R square				0.9419		Significantly different standard deviations? (P < 0.05)	No
Tukey's multiple comparisons test		Mean Diff,	95% CI of diff,	Significant?	Summary	Adjusted P Value
WT vs. WT + METTL8		1.817	-21,07 to 24,70	No	ns	> 0,9999
WT vs. KO1		-53.95	-76,84 to -31,07	Yes	****	< 0,0001
WT vs. KO2		-58.38	-81,27 to -35,49	Yes	****	< 0,0001
KO1 vs. KO1 + METTL8		55.57	32,68 to 78,46	Yes	****	< 0,0001
KO1 vs. KO1 + METTL8 D203A		-0.6709	-23,56 to 22,22	No	ns	> 0,9999
KO1 vs. KO1 + METTL8 D309A		17.01	-5,876 to 39,90	No	ns	0.2654
KO2 vs. KO2 + METTL8		59.86	36,98 to 82,75	Yes	****	< 0,0001
KO2 vs. KO2 + METTL8 D203A		3.275	-19,61 to 26,16	No	ns	> 0,9999
KO2 vs. KO2 + METTL8 D309A		13.95	-8,934 to 36,84	No	ns	0.5117

## Sheet: Fig 3g
Scintillation counting						Removing background and normalising by group mean						Normalised values
	mt-tRNAThr	mt-tRNASer(UCN)	water			mt-tRNAThr	mt-tRNASer(UCN)	Average of intensity between groups	Factor for normalisation			mt-tRNAThr	mt-tRNASer(UCN)
#1	127572	6436.44	38.99		#1	127534	6397.45	66965.5	1.78972		#1	228250	11449.7
#2	221523	18253.5	38.49		#2	221484	18215	119850	1		#2	221484	18215
#3	206887	16537.4	38.49		#3	206849	16498.9	111674	1.07321		#3	221992	17706.8
Plotted values (CPM 10^3)					Statistical Analysis
	mt-tRNAThr	mt-tRNASer(UCN)			Unpaired t test
#1	228.25	11.4497			P value			< 0,0001
#2	221.484	18.215			P value summary			****
#3	221.992	17.7068			Significantly different? (P < 0.05)			Yes
					One- or two-tailed P value?			Two-tailed
					t, df			t=67,29 df=4
Films and gels
#1
#2
#3

## Sheet: Fig 3h
Scintillation counting							Removing background and normalising by group mean						Normalised values
	WT	D230A	D309A	water			WT	D230A	D309A	Average of intensity between groups	Factor for normalisation			WT	D230A	D309A
#1	112353	1082.52	35168.9	25.49		#1	112327	1057.03	35143.5	124820	1.14372		#1	128471	1208.95	40194.3
#2	119398	1286.7	19876.2	24.434		#2	119373	1262.27	19851.7	131066	1.08921		#2	130023	1374.88	21622.8
#3	142786	883.71	16671.3	27.49		#3	142759	856.22	16643.8	142759	1		#3	142759	856.22	16643.8
Plotted values						Statistical Analyses
	WT	D230A	D309A
#1	128.471	1.20895	40.1943			ANOVA summary						Tukey's multiple comparisons test	Mean Diff,	95% CI of diff,		Significant?	Summary	Adjusted P Value
#2	130.023	1.37488	21.6228			F				207.3
#3	142.759	0.85622	16.6438			P value				< 0,0001		WT vs. D203A	132.6	111,4 to 153,8		Yes	****	< 0,0001
						P value summary				****		WT vs. D309A	107.6	86,36 to 128,8		Yes	****	< 0,0001
						Are differences among means statistically significant? (P < 0.05)				Yes		D203A vs. D309A	-25.01	-46,24 to -3,770		Yes	*	0.026
						R square				0.9857
Denaturing gels
