# Supplementary material for: The RNA methyltransferase METTL8 installs m3C32 in mitochondrial tRNAsThr/Ser(UCN) to optimise tRNA structure and mitochondrial translation
Source: Nat Commun. 2022 Jan 11;13:209. doi: 10.1038/s41467-021-27905-1 (PMC8752778; doi:10.1038/s41467-021-27905-1)
Supplement: Supplementary file 3 — Source Data [file 41467_2021_27905_MOESM3_ESM.zip › Source data Figure4.xlsx]

## Sheet: Fig 4b
Scintillation counts							Removing background and normalising by group mean							Normalised values
	unmodified	t6A	m3C	water			unmodified	t6A	m3C	Average of intensity between groups	Normalisation factor			unmodified	t6A	m3C
#1	101274	189406	4148.62	97.49		#1	101176	189308	4051.13	98178.5	1.71321		#1	173336	324324	6940.42
#2	166292	343454	4478.99	89		#2	166203	343365	4389.99	171319	0.981792		#2	163177	337113	4310.06
#3	147131	353642	4178.31	116.98		#3	147014	353525	4061.33	168200	1		#3	147014	353525	4061.33
Plotted values (CPM 10^3)
	unmodified	t6A	m3C
#1	173.336	324.324	6.94042
#2	163.177	337.113	4.31006
#3	147.014	353.525	4.06133
Statistical Analysis
	ANOVA summary							Tukey's multiple comparisons test	Mean Diff,	95% CI of diff,	Significant?	Summary	Adjusted P Value
	F					636.5
	P value					< 0,0001		unmodified vs. t6A	-177.1	-205,8 to -148,5	Yes	****	< 0,0001
	P value summary					****		unmodified vs. m3C	156.1	127,4 to 184,7	Yes	****	< 0,0001
	Are differences among means statistically significant? (P < 0.05)					Yes		t6A vs. m3C	333.2	304,5 to 361,9	Yes	****	< 0,0001
	R square					0.9953
Films and gels
#1
#2
#3

## Sheet: Fig 4c
Scintillation counts									Removing background and normalising by group mean									Normalised values
	unmodified	i6A	ms2i6A	m3C i6A	m3C ms2i6A	water			unmodified	i6A	ms2i6A	m3C i6A	m3C ms2i6A	Average of intensity between groups	Normalisation factor			unmodified	i6A	ms2i6A	m3C i6A	m3C ms2i6A
#1	77993.5	165842	236366	6510.36	6920.95	97.49		#1	77896	165744	236268	6412.87	6823.46	98629	1.12187		#1	87389.5	185944	265063	7194.43	7655.06
#2	77192.6	195820	262848	4583.89	6001.28	89		#2	77103.6	195731	262759	4494.89	5912.28	109200	1.01327		#2	78126.6	198328	266246	4554.53	5990.73
#3	75646.6	169091	297500	5367.05	6226.23	116.98		#3	75529.6	168974	297383	5250.07	6109.25	110649	1		#3	75529.6	168974	297383	5250.07	6109.25
Plotted values (CPM 10^3)							Statistical analysis
	unmodified	i6A	ms2i6A	m3C i6A	m3C ms2i6A		ANOVA summary						Tukey's multiple comparisons test			Mean Diff,	95% CI of diff,		Significant?	Summary	Adjusted P Value
#1	87.3895	185.944	265.063	7.19443	7.65506		F				350.8
#2	78.1266	198.328	266.246	4.55453	5.99073		P value				< 0,0001		unmodified vs. i6A			-104.1	-133,4 to -74,76		Yes	****	< 0,0001
#3	75.5296	168.974	297.383	5.25007	6.10925		P value summary				****		unmodified vs. ms2i6A			-195.9	-225,2 to -166,6		Yes	****	< 0,0001
							Are differences among means statistically significant? (P < 0.05)				Yes		unmodified vs. m3C i6A			74.68	45,38 to 104,0		Yes	****	< 0,0001
							R square				0.9929		unmodified vs. m3C ms2i6A			73.76	44,46 to 103,1		Yes	****	< 0,0001
													i6A vs. ms2i6A			-91.81	-121,1 to -62,51		Yes	****	< 0,0001
													i6A vs. m3C i6A			178.7	149,4 to 208,1		Yes	****	< 0,0001
													i6A vs. m3C ms2i6A			177.8	148,5 to 207,1		Yes	****	< 0,0001
													ms2i6A vs. m3C i6A			270.6	241,3 to 299,9		Yes	****	< 0,0001
													ms2i6A vs. m3C ms2i6A			269.6	240,3 to 299,0		Yes	****	< 0,0001
													m3C i6A vs. m3C ms2i6A			-0.9187	-30,22 to 28,39		No	ns	> 0,9999
Films and gels
#1
#2
#3

## Sheet: Fig 4d
OSGEPL1
TRIT1

## Sheet: Fig 4e
Primer extensions
							#1	#2	#3					#4									#1		#2		#3			#4
Quantifications
OSGEPL1																	TRIT1
#1	NT	KD1	KD2														#1	NT	KD1	KD2
	5320000	3740000	5460000	2 nt extension														13300000	15700000	12200000	2 nt extension
	144000	380000	315000	42/43 nt extension														129000	260000	436000	53 nt extension
	96000	101000	167000	52 nt extension
#2	NT	KD1	KD2														#2	NT	KD1	KD2
	4520000	4390000	5720000	2 nt extension														16500000	14500000	16600000	2 nt extension
	124000	347000	351000	42/43 nt extension														211000	259000	493000	53 nt extension
	59100	149000	150000	52 nt extension
#3	NT	KD1	KD2														#3	NT	KD1	KD2
	5430000	3940000	5350000	2 nt extension														18700000	15200000	10700000	2 nt extension
	106000	337000	333000	42/43 nt extension														188000	359000	399000	53 nt extension
	144000	116000	134000	52 nt extension
Sum of extensions				Average	Factor to normalise by average												Sum of extensions				Average	Factor to normalise by average
#1	5560000	4221000	5942000	5241000	1.00554												#1	13429000	15960000	12636000	1.40083e+07	1.15557
#2	4703100	4886000	6221000	5.27003e+06	1												#2	16711000	14759000	17093000	1.61877e+07	1
#3	5680000	4393000	5817000	5.29667e+06	0.994972												#3	18888000	15559000	11099000	15182000	1.06624
Normalised extension values																	Normalised extension values
#1	NT	KD1	KD2														#1	NT	KD1	KD2
	5.34947e+06	3.76072e+06	5.49025e+06	2 nt extension														1.53691e+07	1.81425e+07	1.4098e+07	2 nt extension
	144798	382105	316745	42/43 nt extension														149069	300449	503830	53 nt extension
	96531.8	101560	167925	52 nt extension
#2	NT	KD1	KD2														#2	NT	KD1	KD2
	4520000	4390000	5720000	2 nt extension														16500000	14500000	16600000	2 nt extension
	124000	347000	351000	42/43 nt extension														211000	259000	493000	53 nt extension
	59100	149000	150000	52 nt extension
#3	NT	KD1	KD2														#3	NT	KD1	KD2
	5.4027e+06	3.92019e+06	5.3231e+06	2 nt extension														1.99387e+07	1.62069e+07	1.14088e+07	2 nt extension
	105467	335305	331326	42/43 nt extension														200453	382780	425430	53 nt extension
	143276	115417	133326	52 nt extension
Readthrough over total extension																	Readthrough over total extension
#1	NT	KD1	KD2														#1	NT	KD1	KD2
	0.0431655	0.113954	0.0811175															0.00960608	0.0162907	0.0345046
#2	NT	KD1	KD2														#2	NT	KD1	KD2
	0.0389318	0.101515	0.0805337															0.0126264	0.0175486	0.0288422
#3	NT	KD1	KD2														#3	NT	KD1	KD2
	0.0440141	0.103119	0.0802819															0.00995341	0.0230735	0.0359492
Plotted values (as percentage)																	As percentage (plotted values)
	NT	KD1	KD2															NT	KD1	KD2
#1	4.31655	11.3954	8.11175														#1	0.960608	1.62907	3.45046
#2	3.89318	10.1515	8.05337														#2	1.26264	1.75486	2.88422
#3	4.40141	10.3119	8.02819														#3	0.995341	2.30735	3.59492
Statistical Analysis																	Statistical Analysis
ANOVA summary			Tukey's multiple comparisons test	Mean Diff,	95% CI of diff,	Significant?	Summary	Adjusted P Value									ANOVA summary				Tukey's multiple comparisons test	Mean Diff,	95% CI of diff,	Significant?	Summary	Adjusted P Value
F	175.9																F	38.58
P value	< 0,0001		NT vs. KD1	-6.416	-7,473 to -5,359	Yes	****	< 0,0001									P value	0.0004			NT vs. KD1	-0.8242	-1,615 to -0,03386	Yes	*	0.0426
P value summary	****		NT vs. KD2	-3.861	-4,918 to -2,804	Yes	****	< 0,0001									P value summary	***			NT vs. KD2	-2.237	-3,027 to -1,447	Yes	***	0.0003
Are differences among means statistically significant? (P < 0.05)	Yes		KD1 vs. KD2	2.555	1,498 to 3,612	Yes	***	0.0008									Are differences among means statistically significant? (P < 0.05)	Yes			KD1 vs. KD2	-1.413	-2,203 to -0,6224	Yes	**	0.0037
R square	0.9832																R square	0.9278
Brown-Forsythe test																	Brown-Forsythe test
F (DFn, DFd)	0,8770 (2, 6)																F (DFn, DFd)	0,2694 (2, 6)
P value	0.4633																P value	0.7726
P value summary	ns																P value summary	ns
Significantly different standard deviations? (P < 0.05)	No																Significantly different standard deviations? (P < 0.05)	No

## Sheet: Fig 4f
	METTL8 (μM)	unmodified				METTL8 (μM)	i6A				METTL8 (μM)	m3C i6A
		#1	#2	#3			#1	#2	#3			#1	#2	#3
	0	0.0982	0.0932	0.092		0	0.0597	0.0609	0.067		0	0.0605	0.0608	0.0633
	0.002	0.0983	0.0968	0.096		0.002	0.0638	0.0627	0.0646		0.002	0.0635	0.0621	0.0607
	0.004	0.1033	0.0957	0.0955		0.004	0.0752	0.0631	0.0614		0.004	0.0638	0.064	0.0624
	0.008	0.1017	0.0979	0.0995		0.008	0.0656	0.0638	0.0632		0.008	0.063	0.0656	0.0619
	0.01	0.0942	0.0983	0.0978		0.01	0.0795	0.0728	0.0638		0.01	0.0632	0.0645	0.0624
	0.02	0.1044	0.1014	0.1041		0.02	0.0923	0.0703	0.0727		0.02	0.0665	0.0666	0.0642
	0.04	0.11	0.1169	0.1143		0.04	0.0828	0.081	0.0838		0.04	0.0676	0.0734	0.0716
	0.08	0.1259	0.1305	0.1334		0.08	0.0823	0.1001	0.0961		0.08	0.0738	0.0808	0.0792
	0.1	0.1431	0.1427	0.139		0.1	0.0969	0.1039	0.1051		0.1	0.0808	0.0834	0.0807
	0.2	0.1677	0.1557	0.1621		0.2	0.1172	0.1224	0.1245		0.2	0.0934	0.0988	0.1036
	0.4	0.1921	0.19	0.1886		0.4	0.1463	0.1544	0.1524		0.4	0.1205	0.1217	0.1221
	0.8	0.2047	0.2179	0.203		0.8	0.1665	0.1729	0.1692		0.8	0.1491	0.1409	0.1465
	1	0.2199	0.227	0.2201		1	0.1688	0.1717	0.1699		1	0.1566	0.1469	0.154
	1.5	0.2341	0.2352	0.2301		1.5	0.1781	0.1685	0.177		1.5	0.1621	0.1631	0.1708
	2	0.2239	0.2462	0.2405		2	0.16305	0.1798	0.1787		2	0.1809	0.1646	0.1703
			Value	Sd				Value	Sd				Value	Sd
		Kd	0.26356	0.01866			Kd	0.20657	0.02226			Kd	0.54566	0.03804
		Ar	0.09455	0.00119			Ar	0.06332	0.00158			Ar	0.06131	72.7472
		(Apr - Ar)/[RNA]tot	0.16038	0.00278			(Apr - Ar)/[RNA]tot	0.12769	0.00317			(Apr - Ar)/[RNA]tot	0.14181	0.00318

## Sheet: Fig 4g
Scintillation counts					Removing background and normalising by group mean						Normalised values
	Ser(AGY) t6A	Phe ms2i6A	water			Ser(AGY) t6A	Phe ms2i6A	Average of intensity between groups	Normalisation factor			Ser(AGY) t6A	Phe ms2i6A
#1	2878.71	9906.24	24.49		#1	2854.22	9881.75	6367.99	2.75407		#1	7860.71	27215
#2	2221.59	14184.6	32.99		#2	2188.6	14151.7	8170.13	2.14658		#2	4698.01	30377.7
#3	11693.6	23472	44.98		#3	11648.6	23427	17537.8	1		#3	11648.6	23427
Plotted values (CPM 10^3)
	Ser(AGY) t6A	Phe ms2i6A
#1	7.86071	27.215
#2	4.69801	30.3777
#3	11.6486	23.427
Films and Gels
