# Supplementary material for: The RNA methyltransferase METTL8 installs m3C32 in mitochondrial tRNAsThr/Ser(UCN) to optimise tRNA structure and mitochondrial translation
Source: Nat Commun. 2022 Jan 11;13:209. doi: 10.1038/s41467-021-27905-1 (PMC8752778; doi:10.1038/s41467-021-27905-1)
Supplement: Supplementary file 3 — Source Data [file 41467_2021_27905_MOESM3_ESM.zip › Source data Figure5.xlsx]

## Sheet: Fig 5a
Scintillation counts											Removing background and normalising by group mean											Normalised values
	WT	C32U	U33A	U34A	G35A	U36A	A38G	water			WT	C32U	U33A	U34A	G35A	U36A	A38G	Average of intensity between groups	Normalisation factor			WT	C32U	U33A	U34A	G35A	U36A	A38G
#1	221523	2281.6	143095	9762.41	3753.97	18805.1	6551.21	97.49		#1	221425	2184.11	142998	9664.92	3656.48	18707.6	6453.72	57870	1		#1	221425	2184.11	142998	9664.92	3656.48	18707.6	6453.72
#2	200362	3139.38	97538.5	7928.63	1921.51	11149.9	8957.03	38.49		#2	200323	3100.89	97500	7890.14	1883.02	11111.4	8918.54	47246.8	1.22485		#2	245365	3798.11	119422	9664.2	2306.41	13609.8	10923.8
#3	186693	1367.6	136746	18382	2754.09	18925.3	7682.99	25.49		#3	186668	1342.11	136721	18356.5	2728.6	18899.8	7657.5	53196.1	1.08786		#3	203069	1460.03	148733	19969.3	2968.34	20560.4	8330.3
Plotted values (CPM 10^3)										Statistical Analysis
	WT	C32U	U33A	U34A	G35A	U36A	A38G			ANOVA summary						Tukey's multiple comparisons test	Mean Diff,	95% CI of diff,	Significant?	Summary	Adjusted P Value
#1	221.425	2.18411	142.998	9.66492	3.65648	18.7076	6.45372			F				214.6
#2	245.365	3.79811	119.422	9.6642	2.30641	13.6098	10.9238			P value				< 0,0001		WT vs. C32U	220.8	192,0 to 249,6	Yes	****	< 0,0001
#3	203.069	1.46003	148.733	19.9693	2.96834	20.5604	8.3303			P value summary				****		WT vs. U33A	86.24	57,45 to 115,0	Yes	****	< 0,0001
										Are differences among means statistically significant? (P < 0.05)				Yes		WT vs. U34A	210.2	181,4 to 239,0	Yes	****	< 0,0001
										R square				0.9892		WT vs. G35A	220.3	191,5 to 249,1	Yes	****	< 0,0001
																WT vs. U36A	205.7	176,9 to 234,5	Yes	****	< 0,0001
																WT vs. A38G	214.7	185,9 to 243,5	Yes	****	< 0,0001
																C32U vs. U33A	-134.6	-163,4 to -105,8	Yes	****	< 0,0001
																C32U vs. U34A	-10.62	-39,41 to 18,17	No	ns	0.8589
																C32U vs. G35A	-0.4963	-29,29 to 28,29	No	ns	> 0,9999
																C32U vs. U36A	-15.15	-43,93 to 13,64	No	ns	0.5705
																C32U vs. A38G	-6.089	-34,88 to 22,70	No	ns	0.9887
																U33A vs. U34A	124	95,16 to 152,7	Yes	****	< 0,0001
																U33A vs. G35A	134.1	105,3 to 162,9	Yes	****	< 0,0001
																U33A vs. U36A	119.4	90,64 to 148,2	Yes	****	< 0,0001
																U33A vs. A38G	128.5	99,69 to 157,3	Yes	****	< 0,0001
																U34A vs. G35A	10.12	-18,67 to 38,91	No	ns	0.8828
																U34A vs. U36A	-4.526	-33,32 to 24,26	No	ns	0.9977
																U34A vs. A38G	4.53	-24,26 to 33,32	No	ns	0.9977
																G35A vs. U36A	-14.65	-43,44 to 14,14	No	ns	0.6049
																G35A vs. A38G	-5.592	-34,38 to 23,20	No	ns	0.9928
																U36A vs. A38G	9.057	-19,73 to 37,85	No	ns	0.9258
Films and Gels
#1
#2
#3

## Sheet: Fig 5b
	Scintillation counts							Removing background and normalising by group mean								Normalised values
	WT	U34A	G35A	A38C	water			WT	U34A	G35A	A38C	Average of intensity between groups	Normalisation factor			WT	U34A	G35A	A38C
#1	236366	111399	36538.8	341113	32.99		#1	236333	111366	36505.8	341080	181321	1.6772		#1	396378	186784	61227.5	572060
#2	412218	197410	46452.5	513293	24.49		#2	412193	197385	46428.1	513268	292319	1.04034		#2	428823	205349	48301.2	533976
#3	364022	233315	50070.4	569221	44.98		#3	363977	233270	50025.5	569176	304112	1		#3	363977	233270	50025.5	569176
	Plotted values (CPM 10^3)					Statistical Analysis
	WT	U34A	G35A	A38C		ANOVA summary						Tukey's multiple comparisons test	Mean Diff,	95% CI of diff,	Significant?	Summary	Adjusted P Value
#1	396.378	186.784	61.2275	572.06		F				277.1
#2	428.823	205.349	48.3012	533.976		P value				< 0,0001		WT vs. U34A	187.9	128,0 to 247,8	Yes	****	< 0,0001
#3	363.977	233.27	50.0255	569.176		P value summary				****		WT vs. G35A	343.2	283,3 to 403,1	Yes	****	< 0,0001
						Are differences among means statistically significant? (P < 0.05)				Yes		WT vs. A38C	-162	-221,9 to -102,1	Yes	***	0.0001
						R square				0.9905		U34A vs. G35A	155.3	95,41 to 215,2	Yes	***	0.0002
												U34A vs. A38C	-349.9	-409,8 to -290,1	Yes	****	< 0,0001
												G35A vs. A38C	-505.2	-565,1 to -445,3	Yes	****	< 0,0001
	Films and Gels
	#1
	#2
	#3

## Sheet: Fig 5d
Scintillation counts						Removing background and normalising by group mean								Normalised values
	mt-tRNAThr	mt-tRNAThr anticodon	mt-tRNAThr ASL	water			mt-tRNAThr	mt-tRNAThr anticodon	mt-tRNAThr ASL	Average of intensity between groups	Normalisation factor				mt-tRNAThr	mt-tRNAThr anticodon	mt-tRNAThr ASL
#1	118167	39815.5	21909.4	38.99		#1	118128	39776.5	21870.4	59924.9	1.51778			#1	179292	60371.9	33194.4
#2	91489.7	19097.6	18795.6	33.49		#2	91456.2	19064.1	18762.1	43094.2	2.11056			#2	193024	40235.9	39598.5
#3	206887	40103.5	26159.8	97.49		#3	206790	40006	26062.3	90952.7	1			#3	206790	40006	26062.3
Plotted values (CPM 10^3)
	mt-tRNAThr	mt-tRNAThr anticodon	mt-tRNAThr ASL			Statistical Analyses
#1	179.292	60.3719	33.1944			ANOVA summary					Tukey's multiple comparisons test	Mean Diff,	95% CI of diff,	Significant?	Summary	Adjusted P Value
#2	193.024	40.2359	39.5985			F			190.5
#3	206.79	40.006	26.0623			P value			< 0,0001		mt-tRNAThr vs. mt-tRNAThr anticodon	146.2	118,3 to 174,0	Yes	****	< 0,0001
						P value summary			****		mt-tRNAThr vs. mt-tRNAThr ASL	160.1	132,2 to 188,0	Yes	****	< 0,0001
						Are differences among means statistically significant? (P < 0.05)			Yes		mt-tRNAThr anticodon vs. mt-tRNAThr ASL	13.92	-13,96 to 41,80	No	ns	0.3425
						R square			0.9845
Films and Gels
	#1
	#2

## Sheet: Fig 5e
Scintillation counts						Removing background and normalising by group mean							Normalised values
	WT stem	mt-tRNAPhe stem	water			WT stem	mt-tRNAPhe stem	Average of intensity between groups	Normalisation factor				WT stem	mt-tRNAPhe stem
#1	219766	161369	32.99		#1	219733	161336	190535	2.04476			#1	449300	329894
#2	236366	195825	24.49		#2	236341	195800	216071	1.8031			#2	426147	353048
#3	373687	405597	44.98		#3	373642	405552	389597	1			#3	373642	405552
Plotted values (CPM 10^3)					Statistical Analysis
	WT stem	mt-tRNAPhe stem			Unpaired t test
#1	449.3	329.894			P value			0.166
#2	426.147	353.048			P value summary			ns
#3	373.642	405.552			Significantly different? (P < 0.05)			No
					One- or two-tailed P value?			Two-tailed
					t, df			t=1,691 df=4
Films and Gels
