# Supplementary material for: The RNA methyltransferase METTL8 installs m3C32 in mitochondrial tRNAsThr/Ser(UCN) to optimise tRNA structure and mitochondrial translation
Source: Nat Commun. 2022 Jan 11;13:209. doi: 10.1038/s41467-021-27905-1 (PMC8752778; doi:10.1038/s41467-021-27905-1)
Supplement: Supplementary file 3 — Source Data [file 41467_2021_27905_MOESM3_ESM.zip › Source data Figure6.xlsx]

## Sheet: Fig 6a
Northern blots
Quantifications
mt-tRNAThr														mt-tRNASerUCN
		U6 snRNA	mt-tRNAThr	Average of the loading control	Factor for normalising against the loading control											U6 snRNA	mt-tRNASer(UCN)	Average of the loading control	Factor for normalising against the loading control
	WT	7440000	4840000	7.48667e+06	1.00627										WT	7440000	12200000	7.48667e+06	1.00627
#1	KO1	6500000	3920000		1.15179									#1	KO1	6500000	10100000		1.15179
	KO2	8520000	5450000		0.878717										KO2	8520000	13200000		0.878717
		U6 snRNA	mt-tRNAThr													U6 snRNA	mt-tRNASer(UCN)
	WT	1240000	1680000	1260000	1.01613										WT	15200000	12800000	1.43333e+07	0.942982
#2	KO1	1230000	1600000		1.02439									#2	KO1	15300000	13100000		0.936819
	KO2	1310000	1520000		0.961832										KO2	12500000	11700000		1.14667
		U6 snRNA	mt-tRNAThr													U6 snRNA	mt-tRNASer(UCN)
	WT	15200000	8460000	1.43333e+07	0.942982										WT	1240000	1140000	1260000	1.01613
#3	KO1	15300000	8180000		0.936819									#3	KO1	1230000	1160000		1.02439
	KO2	12500000	7660000		1.14667										KO2	1310000	1230000		0.961832
#1	mt-tRNAThr		#2	mt-tRNAThr		#3	mt-tRNAThr							#1	mt-tRNASer(UCN)		#2	mt-tRNASer(UCN)		#3	mt-tRNASer(UCN)
WT	4.87036e+06		WT	1.7071e+06		WT	7.97763e+06							WT	1.22765e+07		WT	1.20702e+07		WT	1.15839e+06
KO1	4.51504e+06		KO1	1.63902e+06		KO1	7.66318e+06							KO1	1.16331e+07		KO1	1.22723e+07		KO1	1.18829e+06
KO2	4.78901e+06		KO2	1.46198e+06		KO2	8.78347e+06							KO2	1.15991e+07		KO2	13416000		KO2	1.18305e+06
	WT	KO1	KO2	Average intensity of the group											WT	KO1	KO2	Average intensity of the group
#1	4.87036e+06	4.51504e+06	4.78901e+06	4.7248e+06										#1	1.22765e+07	1.16331e+07	1.15991e+07	1.18362e+07
#2	1.7071e+06	1.63902e+06	1.46198e+06	1.6027e+06										#2	1.20702e+07	1.22723e+07	13416000	1.25862e+07
#3	7.97763e+06	7.66318e+06	8.78347e+06	8.14143e+06										#3	1.15839e+06	1.18829e+06	1.18305e+06	1.17658e+06
Plotted values (normalised by the mean intesity of the group)														Plotted values (normalised by the mean intesity of the group)
	WT	KO1	KO2												WT	KO1	KO2
#1	1.03081	0.955604	1.01359											#1	1.0372	0.98284	0.979962
#2	1.06514	1.02266	0.9122											#2	0.959003	0.975065	1.06593
#3	0.979881	0.941258	1.07886											#3	0.984539	1.00996	1.0055
Statistical Analyses
														ANOVA summary
	ANOVA summary													F					0.5221
	F					0.568								P value					0.618
	P value					0.5944								P value summary					ns
	P value summary					ns								Are differences among means statistically significant? (P < 0.05)					No
	Are differences among means statistically significant? (P < 0.05)					No								R square					0.1482
	R square					0.1592
														Tukey's multiple comparisons test			Mean Diff,	95% CI of diff,		Significant?	Summary	Adjusted P Value
	Tukey's multiple comparisons test			Mean Diff,	95% CI of diff,		Significant?	Summary	Adjusted P Value
														WT vs. KO1			0.004293	-0,08574 to 0,09433		No	ns	0.9883
	WT vs. KO1			0.0521	-0,09808 to 0,2023		No	ns	0.5677					WT vs. KO2			-0.02355	-0,1136 to 0,06648		No	ns	0.7152
	WT vs. KO2			0.02373	-0,1265 to 0,1739		No	ns	0.881
