# Supplementary material for: The RNA methyltransferase METTL8 installs m3C32 in mitochondrial tRNAsThr/Ser(UCN) to optimise tRNA structure and mitochondrial translation
Source: Nat Commun. 2022 Jan 11;13:209. doi: 10.1038/s41467-021-27905-1 (PMC8752778; doi:10.1038/s41467-021-27905-1)
Supplement: Supplementary file 3 — Source Data [file 41467_2021_27905_MOESM3_ESM.zip › Source data Figure7.xlsx]

## Sheet: Fig 7a
	Cells per ml	Events in 10 s
	1000000	17438
	900000	15772.66667
	800000	14641.66667
	700000	9819
	600000	9495.333333
Standard curve	500000	8706.666667
	400000	6637
	300000	4202.333333
	200000	2513
	100000	1064.333333
	90000	1025.33
	80000	777.333
	70000	752.333
	60000	632.667
	50000	309.333
	40000	143.333
Cell counts	Time (h)	WT			KO1			KO2
Raw counts (cell/ml)	24	91065.7	72538.4	67514	70802	76288.2	69065.6	79668.5	71116	67477.1
	48	294571	302846	334175	255410	204243	223085	258311	187397	273661
	72	495121	577986	506518	386266	448922	414269	445930	497245	477314
Statistical Analysis
24 h
ANOVA summary
F	0.3165
P value	0.7401
P value summary	ns
Significant diff. among means (P < 0.05)?	No
R squared	0.09544
Brown-Forsythe test
F (DFn, DFd)	0.5933 (2, 6)
P value	0.5819
P value summary	ns
Are SDs significantly different (P < 0.05)?	No
48 h
Table Analyzed	48
Data sets analyzed	WT-KO1-KO2
ANOVA summary
F	5.6
P value	0.0425
P value summary	*
Significant diff. among means (P < 0.05)?	Yes
R squared	0.6511
Brown-Forsythe test
F (DFn, DFd)	0.3077 (2, 6)
P value	0.7461
P value summary	ns
Are SDs significantly different (P < 0.05)?	No
Data sets analyzed	A-C
Dunnett's multiple comparisons test	Mean Diff.	95.00% CI of diff.	Below threshold?	Summary	Adjusted P Value	A-?
WT vs. KO1	82951	6321 to 159582	Yes	*	0.037	B	KO1
WT vs. KO2	70741	-5889 to 147372	No	ns	0.0665	C	KO2
72 h
Table Analyzed	72
Data sets analyzed	WT-KO1-KO2
ANOVA summary
F	7.425
P value	0.0238
P value summary	*
Significant diff. among means (P < 0.05)?	Yes
R squared	0.7122
Brown-Forsythe test
F (DFn, DFd)	0.1237 (2, 6)
P value	0.8858
P value summary	ns
Are SDs significantly different (P < 0.05)?	No
Dunnett's multiple comparisons test	Mean Diff.	95.00% CI of diff.	Below threshold?	Summary	Adjusted P Value	A-?
WT vs. KO1	110056	28273 to 191838	Yes	*	0.015	B	KO1
WT vs. KO2	53045	-28737 to 134828	No	ns	0.1879	C	KO2

## Sheet: Fig 7c
WT
KO1
KO2

## Sheet: Fig 7d
Northern blots
#1
#1
#1
#2
#3
	R square				0.8186
	Tukey's multiple comparisons test			Mean Diff,	95% CI of diff,		Significant?	Summary	Adjusted P Value
	WT vs. KO1			-0.004672	-0,007439 to -0,001904		Yes	**	0.0049
	WT vs. KO2			-0.002737	-0,005504 to 3,117e-005		No	ns	0.0522
	KO1 vs. KO2			0.001935	-0,0008327 to 0,004703		No	ns	0.1605

## Sheet: Fig 7e
Quantifications
	#1		fractions 11 + 12 (bound)							#1		fractions 1 + 2 (free)
		WT	KO1	KO2							WT	KO1	KO2
	mt-tRNAMet	3535000	165500	900000						mt-tRNAMet	38300000	5250000	6370000
	mt-tRNAThr	98600	268000	161500						mt-tRNAThr	5750000	32450000	5140000
	mt-tRNASer(UCN)	42650	26800	453500						mt-tRNASer(UCN)	4915000	5825000	22465000
	#2		fractions 11 + 12 (bound)							#2		free
		WT	KO1	KO2							WT	KO1	KO2
	mt-tRNAMet	3130000	8970000	5060000						mt-tRNAMet	6690000	14300000	9610000
	mt-tRNAThr	1260000	4670000	2510000						mt-tRNAThr	9600000	18400000	11800000
	mt-tRNASer(UCN)	750000	3850000	1670000						mt-tRNASer(UCN)	5870000	12600000	8250000
	#3		fractions 11 + 12 (bound)							#3		free
		WT	KO1	KO2							WT	KO1	KO2
	mt-tRNAMet	3270000	8590000	6350000						mt-tRNAMet	11500000	14500000	9270000
	mt-tRNAThr	464000	1680000	1240000						mt-tRNAThr	6120000	8140000	5160000
	mt-tRNASer(UCN)	882000	4080000	2810000						mt-tRNASer(UCN)	10700000	19100000	13800000
	#1 bound	mt-tRNAMet	mt-tRNAThr	mt-tRNASer(UCN)	Average of signal intensity of mt-tRNAMet	Normalisation factor				#1 free	mt-tRNAMet	mt-tRNAThr	mt-tRNASer(UCN)	Average of signal intensity of mt-tRNAMet	Normalisation factor
	WT	3535000	98600	42650	1533500	0.433805				WT	38300000	5750000	4915000	16640000	0.434465
	KO1	165500	268000	26800		9.26586				KO1	5250000	32450000	5825000		3.16952
	KO2	900000	161500	453500		1.70389				KO2	6370000	5140000	22465000		2.61224
	#1 bound	mt-tRNAMet	mt-tRNAThr	mt-tRNASer(UCN)						#1 free	mt-tRNAMet	mt-tRNAThr	mt-tRNASer(UCN)
	WT	1533500	42773.2	18501.8						WT	16640000	2.49817e+06	2.13539e+06
	KO1	1533500	2.48325e+06	248325						KO1	16640000	1.02851e+08	1.84625e+07
	KO2	1533500	275178	772714						KO2	1.664e+07	1.34269e+07	5.86841e+07
	#2 bound	mt-tRNAMet	mt-tRNAThr	mt-tRNASer(UCN)						#2 free	mt-tRNAMet	mt-tRNAThr	mt-tRNASer(UCN)
	WT	3130000	1260000	750000	5720000	1.82748				WT	6690000	9600000	5870000	10200000	1.52466
	KO1	8970000	4670000	3850000		0.637681				KO1	14300000	18400000	12600000		0.713287
	KO2	5060000	2510000	1670000		1.13043				KO2	9610000	11800000	8250000		1.06139
	#2 bound	mt-tRNAMet	mt-tRNAThr	mt-tRNASer(UCN)						#2 free	mt-tRNAMet	mt-tRNAThr	mt-tRNASer(UCN)
	WT	5720000	2.30262e+06	1.37061e+06						WT	10200000	1.46368e+07	8.94978e+06
	KO1	5.72e+06	2.97797e+06	2.45507e+06						KO1	10200000	1.31245e+07	8.98741e+06
	KO2	5720000	2.83739e+06	1.88783e+06						KO2	10200000	1.25245e+07	8.7565e+06
	#3 bound	mt-tRNAMet	mt-tRNAThr	mt-tRNASer(UCN)						#3 free	mt-tRNAMet	mt-tRNAThr	mt-tRNASer(UCN)
	WT	3270000	464000	882000	6070000	1.85627				WT	11500000	6120000	10700000	1.17567e+07	1.02232
	KO1	8590000	1680000	4080000		0.706636				KO1	14500000	8140000	19100000		0.810805
	KO2	6350000	1240000	2810000		0.955906				KO2	9270000	5160000	13800000		1.26825
	#3 bound	mt-tRNAMet	mt-tRNAThr	mt-tRNASer(UCN)						#3 free	mt-tRNAMet	mt-tRNAThr	mt-tRNASer(UCN)
	WT	6070000	861309	1.63723e+06						WT	1.17567e+07	6.25659e+06	1.09388e+07
	KO1	6070000	1.18715e+06	2.88307e+06						KO1	1.17567e+07	6.59995e+06	1.54864e+07
	KO2	6070000	1.18532e+06	2.68609e+06						KO2	1.17567e+07	6.54416e+06	1.75018e+07
	Ratios bound/free after normalising to mt-tRNAMet
	mt-tRNAThr				Average intensity of each group	Factor				mt-tRNASer(UCN)				Average intensity of each group	Factor
		WT	KO1	KO2							WT	KO1	KO2
	#1	0.0171218	0.0241441	0.0204945	0.0205868	1				#1	0.00866434	0.0134503	0.0131673	0.0117606	1
	#2	0.157317	0.226902	0.226548	0.203589	0.101119				#2	0.153144	0.273168	0.215591	0.213968	0.0549646
	#3	0.137664	0.179872	0.181127	0.166221	0.123852				#3	0.149672	0.186168	0.153475	0.163105	0.0721047
	mt-tRNAThr	plotted values for bound/free								mt-tRNASer(UCN)	plotted values for bound/free
		WT	KO1	KO2							WT	KO1	KO2
	#1	0.0171218	0.0241441	0.0204945						#1	0.00866434	0.0134503	0.0131673
	#2	0.0159078	0.0229442	0.0229084						#2	0.00841751	0.0150146	0.0118499
	#3	0.01705	0.0222775	0.0224329						#3	0.010792	0.0134236	0.0110663
Statistical Analyses
mt-tRNAThr
	ANOVA summary
	F				35.22
	P value				0.0005
	P value summary				***
	Are differences among means statistically significant? (P < 0.05)				Yes
	R square				0.9215
	Tukey's multiple comparisons test			Mean Diff,	95% CI of diff,		Significant?	Summary	Adjusted P Value
	WT vs. KO1			-0.006429	-0,008931 to -0,003926		Yes	***	0.0005
	WT vs. KO2			-0.005252	-0,007755 to -0,002749		Yes	**	0.0016
	KO1 vs. KO2			0.001177	-0,001326 to 0,003679		No	ns	0.3798
mt-tRNASer(UCN)
	ANOVA summary
	F				13.54
	P value				0.006
	P value summary				**
	Are differences among means statistically significant? (P < 0.05)				Yes
	R square				0.8186
	Tukey's multiple comparisons test			Mean Diff,	95% CI of diff,		Significant?	Summary	Adjusted P Value
	WT vs. KO1			-0.004672	-0,007439 to -0,001904		Yes	**	0.0049
	WT vs. KO2			-0.002737	-0,005504 to 3,117e-005		No	ns	0.0522
	KO1 vs. KO2			0.001935	-0,0008327 to 0,004703		No	ns	0.1605

## Sheet: Fig 7f
							Western blots
	#1
	#2
	#3
	#4
	#5
	#6 and #7
	#8

## Sheet: Fig 7g
Signal intensities:			WT	KO1	KO2				WT	KO1	KO2				WT	KO1	KO2				WT	KO1	KO2				WT	KO1	KO2				WT	KO1	KO2				WT	KO1	KO2				WT	KO1	KO2
	#1	Tubulin	816	825	1380		#2	Tubulin	536	832	882		#3	Tubulin	558	871	758		#4	Tubulin	694	803	761		#5	Tubulin	7950	7230	10400		#6	Tubulin	3070	2770	2740		#7	Tubulin	2860	3010	2780		#8	Tubulin	2950	3600	3440
		ND5	2470000	2550000	2540000			ND5	2150000	1810000	2240000			ND5	1370000	1110000	885000			ND5	809000	558000	639000			ND5	1210000	977000	1180000			ND5	6550000	4070000	3240000			ND5	7260000	5710000	3110000			ND5	2060000	1920000	2620000
		COX1	14100000	11400000	11300000			COX1	9060000	9000000	8970000			COX1	6470000	5510000	5070000			COX1	4470000	4250000	4580000			COX1	5640000	4640000	5450000			COX1	13900000	9780000	8950000			COX1	18600000	18000000	12700000			COX1	8850000	8670000	10900000
		CYTB	2050000	1610000	1800000			CYTB	1890000	1600000	1300000			CYTB	1050000	938000	897000			CYTB	769000	766000	912000			CYTB	743000	625000	708000			CYTB	2670000	1940000	1980000			CYTB	3150000	3230000	1820000			CYTB	732000	681000	1120000
		ND2	4200000	3370000	3510000			ND2	2710000	2270000	1890000			ND2	1610000	1470000	1260000			ND2	1140000	1070000	1190000			ND2	1280000	1120000	1190000			ND2	3940000	2780000	2390000			ND2	4960000	5150000	3320000			ND2	1540000	1810000	1790000
		ND1	1950000	2050000	1800000			ND1	1410000	1280000	1150000			ND1	757000	658000	661000			ND1	663000	702000	689000			ND1	730000	700000	579000			ND1	2160000	1800000	1240000			ND1	2080000	2830000	1760000			ND1	658000	747000	735000
		COX2/COX3	6090000	5360000	5620000			COX2/COX3	4140000	4320000	4150000			COX2/COX3	2270000	2030000	1980000			COX2/COX3	1350000	1580000	1840000			COX2/COX3	1900000	1770000	1640000			COX2/COX3	6760000	4390000	3570000			COX2/COX3	7500000	8130000	5550000			COX2/COX3	2360000	3040000	3270000
		ATP6	4520000	3560000	3780000			ATP6	3990000	3250000	2840000			ATP6	4070000	3060000	2790000			ATP6	2850000	2700000	2900000			ATP6	1800000	1960000	1640000			ATP6	8070000	4840000	4740000			ATP6	8490000	9630000	5920000			ATP6	3630000	3900000	4620000
		ND6	1280000	1160000	1190000			ND6	993000	1180000	1330000			ND6	1110000	1050000	873000			ND6	779000	772000	794000			ND6	644000	700000	667000			ND6	1410000	1150000	1190000			ND6	1420000	1930000	1320000			ND6	1240000	1250000	1500000
		ND3	4170000	3440000	2930000			ND3	3100000	2660000	2800000			ND3	2650000	2150000	1770000			ND3	1670000	1600000	1490000			ND3	1070000	986000	899000			ND3	4710000	2750000	2790000			ND3	5140000	4440000	3480000			ND3	2090000	2040000	2270000
		ND4L/ATP8	5900000	4240000	4530000			ND4L/ATP8	4520000	4030000	5070000			ND4L/ATP8	3960000	3290000	2840000			ND4L/ATP8	3060000	2550000	2840000			ND4L/ATP8	9880000	8080000	6890000			ND4L/ATP8	7370000	5080000	4930000			ND4L/ATP8	9080000	7940000	5670000			ND4L/ATP8	4240000	4240000	4930000
Factors for normalising to tubulin			1	0.989091	0.591304				1	0.644231	0.60771				1	0.640643	0.736148				1	0.864259	0.911958				1	1.09959	0.764423				1	1.1083	1.12044				1	0.950166	1.02878				1	0.819444	0.857558
Values normalised to tubulin:			WT	KO1	KO2				WT	KO1	KO2				WT	KO1	KO2				WT	KO1	KO2				WT	KO1	KO2				WT	KO1	KO2				WT	KO1	KO2				WT	KO1	KO2
	#1	ND5	2470000	2.52218e+06	1.50191e+06		#2	ND5	2150000	1.16606e+06	1.36127e+06		#3	ND5	1370000	711114	651491		#4	ND5	809000	482257	582741		#5	ND5	1210000	1.07429e+06	902019		#6	ND5	6550000	4.51079e+06	3.63022e+06		#7	ND5	7260000	5.42545e+06	3.1995e+06		#8	ND5	2060000	1.57333e+06	2.2468e+06
		COX1	14100000	1.12756e+07	6.68174e+06			COX1	9060000	5.79808e+06	5.45116e+06			COX1	6470000	3.52994e+06	3.73227e+06			COX1	4470000	3.6731e+06	4.17677e+06			COX1	5640000	5.10207e+06	4.16611e+06			COX1	13900000	1.08392e+07	1.00279e+07			COX1	18600000	1.7103e+07	1.30655e+07			COX1	8850000	7.10458e+06	9.34738e+06
		CYTB	2050000	1.59244e+06	1.06435e+06			CYTB	1890000	1.03077e+06	790023			CYTB	1050000	600923	660325			CYTB	769000	662022	831706			CYTB	743000	687241	541212			CYTB	2670000	2.15011e+06	2.21847e+06			CYTB	3150000	3.06904e+06	1.87237e+06			CYTB	732000	558042	960465
		ND2	4200000	3.33324e+06	2.07548e+06			ND2	2710000	1.4624e+06	1.14857e+06			ND2	1610000	941745	927546			ND2	1140000	924757	1.08523e+06			ND2	1280000	1.23154e+06	909663			ND2	3940000	3.08108e+06	2.67785e+06			ND2	4960000	4.89336e+06	3.41554e+06			ND2	1540000	1.48319e+06	1.53503e+06
		ND1	1950000	2.02764e+06	1.06435e+06			ND1	1410000	824615	698866			ND1	757000	421543	486594			ND1	663000	606710	628339			ND1	730000	769710	442601			ND1	2160000	1.99495e+06	1.38934e+06			ND1	2080000	2.68897e+06	1.81065e+06			ND1	658000	612125	630305
		COX2/COX3	6090000	5.30153e+06	3.32313e+06			COX2/COX3	4140000	2.78308e+06	2.522e+06			COX2/COX3	2270000	1.30051e+06	1.45757e+06			COX2/COX3	1350000	1.36553e+06	1.678e+06			COX2/COX3	1900000	1.94627e+06	1.25365e+06			COX2/COX3	6760000	4.86545e+06	3.99996e+06			COX2/COX3	7500000	7.72485e+06	5.70971e+06			COX2/COX3	2360000	2.49111e+06	2.80422e+06
		ATP6	4520000	3.52116e+06	2.23513e+06			ATP6	3990000	2.09375e+06	1.7259e+06			ATP6	4070000	1.96037e+06	2.05385e+06			ATP6	2850000	2.3335e+06	2.64468e+06			ATP6	1800000	2.15519e+06	1.25365e+06			ATP6	8070000	5.36419e+06	5.31088e+06			ATP6	8490000	9.1501e+06	6.09036e+06			ATP6	3630000	3.19583e+06	3.96192e+06
		ND6	1280000	1.14735e+06	703652			ND6	993000	760192	808254			ND6	1110000	672675	642657			ND6	779000	667208	724095			ND6	644000	769710	509870			ND6	1410000	1.27455e+06	1.33332e+06			ND6	1420000	1.83382e+06	1.35799e+06			ND6	1240000	1.02431e+06	1.28634e+06
		ND3	4170000	3.40247e+06	1.73252e+06			ND3	3100000	1.71365e+06	1.70159e+06			ND3	2650000	1.37738e+06	1.30298e+06			ND3	1670000	1.38281e+06	1.35882e+06			ND3	1070000	1.08419e+06	687216			ND3	4710000	3.04783e+06	3.12602e+06			ND3	5140000	4.21874e+06	3.58014e+06			ND3	2090000	1.67167e+06	1.94666e+06
		ND4L/ATP8	5900000	4.19375e+06	2.67861e+06			ND4L/ATP8	4520000	2596250	3.08109e+06			ND4L/ATP8	3960000	2.10772e+06	2.09066e+06			ND4L/ATP8	3060000	2.20386e+06	2.58996e+06			ND4L/ATP8	9880000	8.88465e+06	5266875			ND4L/ATP8	7370000	5.63018e+06	5.52376e+06			ND4L/ATP8	9080000	7.54432e+06	5.83317e+06			ND4L/ATP8	4240000	3.47444e+06	4.22776e+06
Values grouped by protein	ND5	WT	KO1	KO2	Average	Factor		COX1	WT	KO1	KO2	Average	Factor		CYTB	WT	KO1	KO2	Average	Factor		ND2	WT	KO1	KO2	Average	Factor		ND1	WT	KO1	KO2	Average	Factor		COX2/COX3	WT	KO1	KO2	Average	Factor		APT6	WT	KO1	KO2	Average	Factor
	#1	2470000	2.52218e+06	1.50191e+06	2.1647e+06	2.44606		#1	14100000	1.12756e+07	6.68174e+06	1.06858e+07	1.52129		#1	2050000	1.59244e+06	1.06435e+06	1.56893e+06	1.7191		#1	4200000	3.33324e+06	2.07548e+06	3.2029e+06	1.38092		#1	1950000	2.02764e+06	1.06435e+06	1.68066e+06	1.30497		#1	6090000	5.30153e+06	3.32313e+06	4.90489e+06	1.4227		#1	4520000	3.52116e+06	2.23513e+06	3.42543e+06	2.30924
	#2	2150000	1.16606e+06	1.36127e+06	1.55911e+06	3.39616		#2	9060000	5.79808e+06	5.45116e+06	6.76974e+06	2.40129		#2	1890000	1.03077e+06	790023	1.23693e+06	2.18051		#2	2710000	1.4624e+06	1.14857e+06	1.77366e+06	2.4937		#2	1410000	824615	698866	977827	2.24294		#2	4140000	2.78308e+06	2.522e+06	3.14836e+06	2.21645		#2	3990000	2.09375e+06	1.7259e+06	2.60322e+06	3.03861
	#3	1370000	711114	651491	910868	5.81312		#3	6470000	3.52994e+06	3.73227e+06	4.5774e+06	3.55139		#3	1050000	600923	660325	770416	3.50088		#3	1610000	941745	927546	1.15976e+06	3.81368		#3	757000	421543	486594	555046	3.9514		#3	2270000	1.30051e+06	1.45757e+06	1.67603e+06	4.16353		#3	4070000	1.96037e+06	2.05385e+06	2.69474e+06	2.93541
	#4	809000	482257	582741	624666	8.4765		#4	4470000	3.6731e+06	4.17677e+06	4.10662e+06	3.95852		#4	769000	662022	831706	754243	3.57595		#4	1140000	924757	1.08523e+06	1.05e+06	4.21236		#4	663000	606710	628339	632683	3.46652		#4	1350000	1.36553e+06	1.678e+06	1.46451e+06	4.76486		#4	2850000	2.3335e+06	2.64468e+06	2.60939e+06	3.03142
	#5	1210000	1.07429e+06	902019	1.0621e+06	4.98537		#5	5640000	5.10207e+06	4.16611e+06	4.96939e+06	3.27125		#5	743000	687241	541212	657151	4.10429		#5	1280000	1.23154e+06	909663	1.1404e+06	3.87843		#5	730000	769710	442601	647437	3.38752		#5	1900000	1.94627e+06	1.25365e+06	1.69997e+06	4.10488		#5	1800000	2.15519e+06	1.25365e+06	1.73628e+06	4.5558
	#6	6550000	4.51079e+06	3.63022e+06	4.897e+06	1.08127		#6	13900000	1.08392e+07	1.00279e+07	1.1589e+07	1.40272		#6	2670000	2.15011e+06	2.21847e+06	2.34619e+06	1.14958		#6	3940000	3.08108e+06	2.67785e+06	3.23298e+06	1.36808		#6	2160000	1.99495e+06	1.38934e+06	1.8481e+06	1.18674		#6	6760000	4.86545e+06	3.99996e+06	5.20847e+06	1.33978		#6	8070000	5.36419e+06	5.31088e+06	6.24835e+06	1.26596
	#7	7260000	5.42545e+06	3.1995e+06	5.29498e+06	1		#7	18600000	1.7103e+07	1.30655e+07	1.62562e+07	1		#7	3150000	3.06904e+06	1.87237e+06	2.69714e+06	1		#7	4960000	4.89336e+06	3.41554e+06	4.42297e+06	1		#7	2080000	2.68897e+06	1.81065e+06	2.19321e+06	1		#7	7500000	7.72485e+06	5.70971e+06	6.97819e+06	1		#7	8490000	9.1501e+06	6.09036e+06	7.91015e+06	1
	#8	2060000	1.57333e+06	2.2468e+06	1.96005e+06	2.70146		#8	8850000	7.10458e+06	9.34738e+06	8.43399e+06	1.92746		#8	732000	558042	960465	750169	3.59537		#8	1540000	1.48319e+06	1.53503e+06	1.51941e+06	2.91098		#8	658000	612125	630305	633477	3.46217		#8	2360000	2.49111e+06	2.80422e+06	2.55178e+06	2.73464		#8	3630000	3.19583e+06	3.96192e+06	3.59592e+06	2.19976
	ND5	WT	KO1	KO2	Average			COX1	WT	KO1	KO2	Average			CYTB	WT	KO1	KO2	Average			ND2	WT	KO1	KO2	Average			ND1	WT	KO1	KO2	Average			COX2/COX3	WT	KO1	KO2	Average			ATP6	WT	KO1	KO2	Average
	#1	6.04177e+06	6.16941e+06	3.67377e+06	5.29498e+06			#1	2.14501e+07	1.71535e+07	1.01648e+07	1.62562e+07			#1	3.52415e+06	2.73755e+06	1.82972e+06	2.69714e+06			#1	5.79988e+06	4.60294e+06	2.86608e+06	4.42297e+06			#1	2.54468e+06	2.646e+06	1.38894e+06	2.19321e+06			#1	8.66425e+06	7.54249e+06	4.72782e+06	6.97819e+06			#1	1.04378e+07	8.13122e+06	5.16146e+06	7.91015e+06
	#2	7.30174e+06	3.96012e+06	4.62309e+06				#2	2.17557e+07	1.39229e+07	1.30898e+07				#2	4.12116e+06	2.2476e+06	1.72265e+06				#2	6.75792e+06	3.64679e+06	2.86419e+06				#2	3.16254e+06	1.84956e+06	1.56751e+06				#2	9.17612e+06	6.16856e+06	5.58989e+06				#2	1.2124e+07	6.36209e+06	5.24432e+06
	#3	7.96397e+06	4.13379e+06	3.78719e+06				#3	2.29775e+07	1.25362e+07	1.32547e+07				#3	3.67593e+06	2.10376e+06	2.31172e+06				#3	6.14002e+06	3.59151e+06	3.53736e+06				#3	2.99121e+06	1.66568e+06	1.92273e+06				#3	9.45122e+06	5.41469e+06	6.06865e+06				#3	1.19471e+07	5.75447e+06	6.02889e+06
Values normalised by the mean group intensity	#4	6.85749e+06	4.08785e+06	4.93961e+06				#4	1.76946e+07	1.454e+07	1.65338e+07				#4	2.74991e+06	2.36736e+06	2.97414e+06				#4	4.8021e+06	3.89541e+06	4.57138e+06				#4	2.2983e+06	2.10317e+06	2.17815e+06				#4	6.43256e+06	6.50656e+06	7.99545e+06				#4	8.63953e+06	7.07381e+06	8.01712e+06
	#5	6.03229e+06	5.35575e+06	4.4969e+06				#5	1.84499e+07	1.66902e+07	1.36284e+07				#5	3.04949e+06	2.82063e+06	2.22129e+06				#5	4.9644e+06	4.77643e+06	3.52807e+06				#5	2.47289e+06	2.60741e+06	1.49932e+06				#5	7.79927e+06	7.98919e+06	5.1461e+06				#5	8.20045e+06	9.81861e+06	5.7114e+06
	#6	7.08232e+06	4.87738e+06	3.92525e+06				#6	1.94978e+07	1.52043e+07	1.40663e+07				#6	3.06938e+06	2.47172e+06	2.55031e+06				#6	5.39023e+06	4.21516e+06	3.6635e+06				#6	2.56335e+06	2.36748e+06	1.64879e+06				#6	9.05689e+06	6.51862e+06	5.35906e+06				#6	1.02163e+07	6.79084e+06	6.72334e+06
	#7	7260000	5.42545e+06	3.1995e+06				#7	18600000	1.7103e+07	1.30655e+07				#7	3150000	3.06904e+06	1.87237e+06				#7	4960000	4.89336e+06	3.41554e+06				#7	2080000	2.68897e+06	1.81065e+06				#7	7500000	7.72485e+06	5.70971e+06				#7	8490000	9.1501e+06	6.09036e+06
	#8	5.56501e+06	4.2503e+06	6.06964e+06				#8	1.7058e+07	1.36938e+07	1.80167e+07				#8	2.63181e+06	2.00637e+06	3.45323e+06				#8	4.48291e+06	4.31755e+06	4.46844e+06				#8	2.27811e+06	2.11928e+06	2.18223e+06				#8	6.45375e+06	6.81229e+06	7.66852e+06				#8	7.98513e+06	7.03006e+06	8.71527e+06
	ND5	WT	KO1	KO2				COX1	WT	KO1	KO2				CYTB	WT	KO1	KO2				ND2	WT	KO1	KO2				ND1	WT	KO1	KO2				COX2/COX3	WT	KO1	KO2				ATP6	WT	KO1	KO2
	#1	1.14104	1.16514	0.693821				#1	1.31951	1.0552	0.625292				#1	1.30662	1.01498	0.678392				#1	1.31131	1.04069	0.647999				#1	1.16026	1.20645	0.633291				#1	1.24162	1.08087	0.677514				#1	1.31954	1.02795	0.652511
	#2	1.37899	0.7479	0.873107				#2	1.33831	0.856469	0.805223				#2	1.52798	0.833328	0.638696				#2	1.52792	0.824513	0.647572				#2	1.44197	0.843314	0.714713				#2	1.31497	0.883977	0.801051				#2	1.53272	0.804294	0.662986
	#3	1.50406	0.780699	0.715242				#3	1.41346	0.771167	0.815368				#3	1.3629	0.779998	0.857101				#3	1.38821	0.812015	0.799772				#3	1.36385	0.759475	0.876673				#3	1.35439	0.775946	0.86966				#3	1.51035	0.727479	0.762171
Plotted values (divided by the average signal intensity)	#4	1.29509	0.772023	0.932885				#4	1.08849	0.894433	1.01708				#4	1.01957	0.877731	1.1027				#4	1.08572	0.880725	1.03356				#4	1.04792	0.958948	0.993134				#4	0.92181	0.932413	1.14578				#4	1.09221	0.894269	1.01352
	#5	1.13925	1.01148	0.849275				#5	1.13495	1.0267	0.838353				#5	1.13064	1.04579	0.823573				#5	1.12241	1.07992	0.797671				#5	1.12752	1.18886	0.68362				#5	1.11766	1.14488	0.737455				#5	1.0367	1.24127	0.722034
	#6	1.33755	0.921133	0.741314				#6	1.19941	0.935298	0.865293				#6	1.13801	0.916425	0.945561				#6	1.21869	0.953017	0.828291				#6	1.16877	1.07946	0.75177				#6	1.29789	0.934142	0.767973				#6	1.29154	0.858496	0.849964
	#7	1.37111	1.02464	0.604251				#7	1.14418	1.05209	0.803724				#7	1.16791	1.13789	0.694208				#7	1.12142	1.10635	0.772228				#7	0.948383	1.22605	0.825571				#7	1.07478	1.107	0.818223				#7	1.0733	1.15675	0.769942
	#8	1.051	0.802703	1.1463				#8	1.04933	0.842375	1.1083				#8	0.97578	0.743888	1.28033				#8	1.01355	0.976166	1.01028				#8	1.03871	0.966294	0.994993				#8	0.924846	0.976227	1.09893				#8	1.00948	0.888739	1.10178
Statistical Analysis	ND5							COX1							CYTB							ND2							ND1							COX2/COX3							ATP6
	ANOVA summary							ANOVA summary							ANOVA summary							ANOVA summary							ANOVA summary							ANOVA summary							ANOVA summary
	F	18.91						F	16.59						F	7.345						F	16.08						F	9.867						F	6.991						F	10.6
	P value	< 0,0001						P value	< 0,0001						P value	0.0038						P value	< 0,0001						P value	0.001						P value	0.0047						P value	0.0007
	P value summary	****						P value summary	****						P value summary	**						P value summary	****						P value summary	***						P value summary	**						P value summary	***
	Are differences among means statistically significant? (P < 0.05)	Yes						Are differences among means statistically significant? (P < 0.05)	Yes						Are differences among means statistically significant? (P < 0.05)	Yes						Are differences among means statistically significant? (P < 0.05)	Yes						Are differences among means statistically significant? (P < 0.05)	Yes						Are differences among means statistically significant? (P < 0.05)	Yes						Are differences among means statistically significant? (P < 0.05)	Yes
	R square	0.643						R square	0.6124						R square	0.4116						R square	0.6049						R square	0.4845						R square	0.3997						R square	0.5023
	Brown-Forsythe test							Brown-Forsythe test							Brown-Forsythe test							Brown-Forsythe test							Brown-Forsythe test							Brown-Forsythe test							Brown-Forsythe test
	F (DFn, DFd)	0,02581 (2, 21)						F (DFn, DFd)	0,1013 (2, 21)						F (DFn, DFd)	0,5195 (2, 21)						F (DFn, DFd)	0,5939 (2, 21)						F (DFn, DFd)	0,3268 (2, 21)						F (DFn, DFd)	0,5185 (2, 21)						F (DFn, DFd)	0,6863 (2, 21)
	P value	0.9745						P value	0.9041						P value	0.6023						P value	0.5612						P value	0.7248						P value	0.6028						P value	0.5144
	P value summary	ns						P value summary	ns						P value summary	ns						P value summary	ns						P value summary	ns						P value summary	ns						P value summary	ns
	Significantly different standard deviations? (P < 0.05)	No						Significantly different standard deviations? (P < 0.05)	No						Significantly different standard deviations? (P < 0.05)	No						Significantly different standard deviations? (P < 0.05)	No						Significantly different standard deviations? (P < 0.05)	No						Significantly different standard deviations? (P < 0.05)	No						Significantly different standard deviations? (P < 0.05)	No
	Bartlett's test							Bartlett's test							Bartlett's test							Bartlett's test							Bartlett's test							Bartlett's test							Bartlett's test
	Bartlett's statistic (corrected)	0.1084						Bartlett's statistic (corrected)	0.6577						Bartlett's statistic (corrected)	1.512						Bartlett's statistic (corrected)	1.192						Bartlett's statistic (corrected)	0.4109						Bartlett's statistic (corrected)	0.8096						Bartlett's statistic (corrected)	0.4676
	P value	0.9472						P value	0.7198						P value	0.4695						P value	0.5511						P value	0.8143						P value	0.6671						P value	0.7915
	P value summary	ns						P value summary	ns						P value summary	ns						P value summary	ns						P value summary	ns						P value summary	ns						P value summary	ns
	Significantly different standard deviations? (P < 0.05)	No						Significantly different standard deviations? (P < 0.05)	No						Significantly different standard deviations? (P < 0.05)	No						Significantly different standard deviations? (P < 0.05)	No						Significantly different standard deviations? (P < 0.05)	No						Significantly different standard deviations? (P < 0.05)	No						Significantly different standard deviations? (P < 0.05)	No
	ANOVA table	SS	DF	MS	F (DFn, DFd)	P value		ANOVA table	SS	DF	MS	F (DFn, DFd)	P value		ANOVA table	SS	DF	MS	F (DFn, DFd)	P value		ANOVA table	SS	DF	MS	F (DFn, DFd)	P value		ANOVA table	SS	DF	MS	F (DFn, DFd)	P value		ANOVA table	SS	DF	MS	F (DFn, DFd)	P value		ANOVA table	SS	DF	MS	F (DFn, DFd)	P value
	Treatment (between columns)	0.9505	2	0.4753	F (2, 21) = 18,91	P < 0,0001		Treatment (between columns)	0.5533	2	0.2766	F (2, 21) = 16,59	P < 0,0001		Treatment (between columns)	0.5046	2	0.2523	F (2, 21) = 7,345	P = 0,0038		Treatment (between columns)	0.6809	2	0.3405	F (2, 21) = 16,08	P < 0,0001		Treatment (between columns)	0.5081	2	0.2541	F (2, 21) = 9,867	P = 0,0010		Treatment (between columns)	0.3448	2	0.1724	F (2, 21) = 6,991	P = 0,0047		Treatment (between columns)	0.7236	2	0.3618	F (2, 21) = 10,60	P = 0,0007
	Residual (within columns)	0.5277	21	0.02513				Residual (within columns)	0.3501	21	0.01667				Residual (within columns)	0.7213	21	0.03435				Residual (within columns)	0.4447	21	0.02118				Residual (within columns)	0.5407	21	0.02575				Residual (within columns)	0.5179	21	0.02466				Residual (within columns)	0.717	21	0.03414
	Total	1.478	23					Total	0.9034	23					Total	1.226	23					Total	1.126	23					Total	1.049	23					Total	0.8626	23					Total	1.441	23
	Tukey's multiple comparisons test	Mean Diff,	95% CI of diff,	Significant?	Summary	Adjusted P Value		Tukey's multiple comparisons test	Mean Diff,	95% CI of diff,	Significant?	Summary	Adjusted P Value
															Tukey's multiple comparisons test	Mean Diff,	95% CI of diff,	Significant?	Summary	Adjusted P Value		Tukey's multiple comparisons test	Mean Diff,	95% CI of diff,	Significant?	Summary	Adjusted P Value		Tukey's multiple comparisons test	Mean Diff,	95% CI of diff,	Significant?	Summary	Adjusted P Value		Tukey's multiple comparisons test	Mean Diff,	95% CI of diff,	Significant?	Summary	Adjusted P Value		Tukey's multiple comparisons test	Mean Diff,	95% CI of diff,	Significant?	Summary	Adjusted P Value
	WT vs. KO	0.374	0,1743 to 0,5738	Yes	***	0.0003		WT vs. KO	0.2817	0,1190 to 0,4445	Yes	***	0.0008
	WT vs. KO2	0.4577	0,2580 to 0,6575	Yes	****	< 0,0001		WT vs. KO2	0.3511	0,1884 to 0,5139	Yes	****	< 0,0001		WT vs. KO	0.2849	0,05135 to 0,5185	Yes	*	0.0152		WT vs. KO	0.2645	0,08108 to 0,4479	Yes	**	0.0042		WT vs. KO	0.1336	-0,06866 to 0,3358	No	ns	0.2419		WT vs. KO	0.1766	-0,02134 to 0,3745	No	ns	0.086		WT vs. KO	0.2833	0,05046 to 0,5162	Yes	*	0.0155
	KO vs. KO2	0.08369	-0,1161 to 0,2835	No	ns	0.551		KO vs. KO2	0.06939	-0,09334 to 0,2321	No	ns	0.5397		WT vs. KO2	0.3261	0,09253 to 0,5597	Yes	**	0.0055		WT vs. KO2	0.4065	0,2231 to 0,5899	Yes	****	< 0,0001		WT vs. KO2	0.353	0,1507 to 0,5552	Yes	***	0.0007		WT vs. KO2	0.2914	0,09352 to 0,4893	Yes	**	0.0035		WT vs. KO2	0.4164	0,1835 to 0,6492	Yes	***	0.0005
															KO vs. KO2	0.04118	-0,1924 to 0,2748	No	ns	0.8974		KO vs. KO2	0.142	-0,04140 to 0,3254	No	ns	0.1493		KO vs. KO2	0.2194	0,01716 to 0,4216	Yes	*	0.032		KO vs. KO2	0.1149	-0,08305 to 0,3128	No	ns	0.3284		KO vs. KO2	0.133	-0,09982 to 0,3659	No	ns	0.3393
																							1.31131	1.52792	1.38821	1.08572	1.12241	1.21869	1.12142	1.01355
																							1.04069	0.824513	0.812015	0.880725	1.07992	0.953017	1.10635	0.976166
																							0.647999	0.647572	0.799772	1.03356	0.797671	0.828291	0.772228	1.01028
[truncated: 18 more columns]
